# Supplementary material for: Quantitative Trait Locus Analysis of Mating Behavior and Male Sex Pheromones in Nasonia Wasps
Source: G3 (Bethesda). 2016 Mar 26;6(6):1549–62. doi: 10.1534/g3.116.029074 (PMC4889652; doi:10.1534/g3.116.029074)
Supplement: Supplemental Material [file supp_g3.116.029074_TableS1.xlsx]

## Sheet: Diao et al. Table S1
SNP markers (short name)	SNP markers (full name)	Chromosome	Position from Genome sequence	Sequence
C1M1	e	1	6.4	TGAATATAATATGGAAATTGTTTCGTCGGCAATTATGCTGTTCTATATTATAATAGCTCTATGGCAATCGAGTTCTCGCAGGTATTTTGACGTTGAT[A/T]TTCCTGAAAGTCTTTGGCGCGCCGTCGAGCTGGAGAGTTCAATGCTATGATACTGGTCGACGKCTTTCGTGCATGAATAATTAGTTATCTGTATGCATTT
C1M2	chrom1_10.2	1	10.2	TAGTTTGGTGAATATCAATTCRCATTATGAACACAAAAATTTGACGAGTACAGAAACATTATAGCTACATCCAAATTTCACAAGCATTATGAACACAACGATTCCAGCTAT[A/T]TTACTAATGCCAGTAATGTGAGCRAAGAAATATACGAGCTGCTGGCTAGCCATTGCAGCATCGACCATTTGAMAGTAGACGGTGAACTGAATAAAAT
C1M3	chrom1_20.2	1	20.2	TCGCGGCCAGTAGCATCCATCCAATCTACTGCTTTGCCGTAATGTTTGCCTAAAATTGAAGAAAAAAAACAAAATTATAATTTGCGATATTTAGAAAAGAGTATC[A/G]TAAAATTACACACTGTGAAACTAACCGGTGCCAAGATTGAAGCGCACGCCTCCGAGGAACTCGTTGCTCGCTATCCGGTCATGGTCCCAAACTGTGAGCTC
C1M4	fru	1	31.5	TCATAGTTTCGTTATTCTTCCTCCCTTTGTCAATGGGCGGAAGAGAGAAGAAAAAATGCTTGACTCAGTCAGATTTAACATGGGAAGGAAGGGATAGWATAT[A/C]AAAGAACATCAATCGGCTTTAAGCGCTCGCTAAGTATCGCAAAATTCAAATGTGTTGATTAAGCACATATCCTTTCCTTCTCTGTTAACAGACTGGTTCG
C1M5	chrom1_31.5	1	31.5	GTTCAATGATAAGGGAGTTAACACTGAAAATTTTACAATTCCTTATGACGTCGATACTTTAAATTACGAATTGCAGTATTTGCAAAATGGAAAAGCTATTGAGA[A/T]TTTGKATACGTCGATATTAGCGAATCAAACCTTTCATACAACGGTGTTTAATTCTAAATACGAAAAAGTTTTTGATGTAAAGATTAATAGTACCGTACGCGCAT
C1M6	chrom1_41.7	1	41.7	ACTAAGTCGACCGYGAACAGAATTTATTTTGTATATACCCCGGAGTATAATGTTTGAAATAATTTGATAATATGACATTTTAAGAAAAGTTGTGATTGG[T/C]ATAAGCTAATTCGTTTATTATTCTACCAGCWTTTATGCGCCATAAAATAAATTCATAAGGAAAAATGCATGCTGTATACAGTATTACGAGCATTCAAACA
C1M7	fix_nod	1	43.5	CTCGCTCGACACCGTCGAGCGAAGAAACGGATCTAGAGCGCCCAGCGTAACGAAATAATACTTTTAGAGATAAAGAGGTCGTTTGGTGCATTTTCTGAA[A/T]CGAATTTACGATGGAAAACGAAGGAGAYGTTGGAATTATTTACGAGCGTCATGGAACACTGATAGCAGACTGTTGGACTATAGAATTTGTTGCTTATTAA
C1M8	XP001602953	1	45.3	AAGACCAGCGCACACTGATAACTGAAAATAGCGACGAATGTTTCAGGCTGCATAATAATATATTCACGAAGCACTCGTTGATCCAGTTGTATTCGA[C/G]AAATATAAGAGTGCAAAATATATTAGATTTCTCGGATTTTCGCTCAGGTTTAATTATCCTCGTTCGACGAGCTCTGGCAGTTAATGTTTCTCAACCG
C1M9	per	1	48	TTTCGCTCCTGCCCGAGCGATCGCGAGAACGGCATCCTCGCCAACATCAGGAAGGAGGTGCTCCAGGAAGCCAAGATCATYGAGAAGCAGATCCTAG[T/C]TCTCCTCAGCCAGGTAATTACATCTCGACGGATATCTTAATATAATATCATATGCGGATATGGGTATGATCTGAAATGAAATATTTTGAATAATGTTTTT
C1M10	dNA	1	48.9	GAAATTTCCTACCGAGAGTATAATGTAAACCTATAACCCGCGCTTGTATCAGAAAAATATTTCCGGGAAGCCGAAATAACCTAAGGGT[T/G]CAATATCTTATGAATCTTCGTTATAGTTATGTGATTGATGCCATCGAYTTWTTTTACTTTACGATACMTTTTTTTATCCAACGACTGCAGTGACTTTA
C1M11	chrom1_49.8	1	49.8	AAAGAATAGTCAGTAGAATGAMAYGATTTTGGTGTATACGTAGGATGTTCAAAGTTTTTAGAACTGCTGTCATAAGATCTAGCATATGAACGTCGTTTA[A/G]AATCAGAGTCTAAATTAAGTGAAGATGCAGAATATGTGTCATATTTTTTGGCTAAATYGTAACTGTACGCTGTTCTACCAGTTGAACTTAAATCTGGAAT
C1M12	cycle	1	54.4	TCAAAGCAATATTCGTAAAAAATTTCAYCCTAAAAAATCTTAGATAATCGATTAGTACCAATGATCTTGGCTAAACGTAAATCAACTCTRAATATATTTT[T/C]AGGTACTCGAAAACAACGTAGTTGTTAACTTAAGCAGTTCAAGTTTTAGAAACAATAAGTTGCTACAATGGTCTGGTCTAAAAGTCACGTATAATCTGAG
C1M13	lateNAy	1	56.1	CAAACCCACGGGGCGAGCCGGATGAGCACAAGTGTCGTGTAAATACTGCACCCGCTGCAATGCAAGCCGACGAGGAGTAAAGACGGAAAACACGTGAG[T/C]TATAATMTTATACCCATACGAAAGAAGACCGACTGTCGAGAGAATGGCGAGAGGATACTTTGGGCTGGAGTTTGTTATTCCTGCTTTTACGATGATGATG
C1M14	chrom1_59.8	1	59.8	TATAGCATAGAGCCAGTCYAAAACCCTCTTTTTCCGTATTTTTTAGTATTGCGGATATTTTCTAAACTTAGAAGTACGTCACACATCTCAAAAATTAAT[T/C]GAGCGTTTATCAACCACATAAAAGCTCAAATTTTTCTCATCGAATTACCAAAAAAGAAAGAAGTGCGTCTGCAGYACATACAGCGATAAAAATAAATTCA
C1M15	chrom1_69.1	1	69.1	TTTTTGCATTTATATACAAAAACATACATGTTGAGATTACACGTTGTGAGCAATTTGAAGTACCTGAAAGAATAAAAAATCAGTCAGATGTCGGT[A/G]CTTTGATATTACGAATGCCGAACATATAGGGGTATCTACAAATGGGGCGGGTGTACTYGTATGAATTAAAGTCAAATCAATCGACGAATCAC
C1M16	chrom1_69.8	1	69.8	GTGCCGCAAGACTACCTATTATATGTACAACTCTTGCAGTTATAGCATAAACGGTCCCAAGCAACAGTGATCCCAGGAGCAGAAAAAGGCAATTTTGGCA[T/C]GTGTGACTCGCCGCTACATATGCACCGAACGCGCTGATACGATAAGGGGAATAAGAAATGCGTCTATGCGCCACCTATCGTCGCT
C1M17	csp	1	70.7	GGTAAAATCACCCTTTTGATCTTTGTCACCAAAAGGCACTTCAACTTCCGAGTGATCAGGTGCTCTATAACGAATGCGGCCTGGTAGCGGATC[A/G]TTTTGGTGTCTAGCTGAATTACCCCTTTCAARTGGYTTCAAAACTTGTCCTTTAATAACTTCGTCSCTGATTTCCTCGAAAATAATAGATCCTGGTGGCA
C1M18	Mpk2(2)	1	70.7	GTAATTTGATTTTTATGAGATATTACGTAGTATGGCCGGTTTACCCTTGGTGTAACGAATTGACGCTTATGTGATAATTTTCAGGCGGTGTCCGCTG[A/G]TAGCATTTGCTGCTGAGGTACAAAGTTTACAACTTCGTGGTAGACTAGTTCTGTAAACAAAATTATACGAAATTCAATTCATACCTGATTTTCTTTCATCA
C1M19	Rhodophilin(B)	1	79.9	AGTAACGAGAGTCTCTACGTCAATCGATATTTCTCTCCTCTCCACTTTCGAACAGAACTCGTTATCCCATCTTTCTGTCTCGCGCTACTCGAGAGCGA[A/C]GTAAAGCGCTAATCCAATATCGCGAAAGAGCGATAATTAAGGCCATCGCGCGCAAAAAGCTGTTCCATTGTTAAACAAAATAACTTTCCTCTCTCCTGACA
C1M20	chrom1_79.9	1	79.9	GAAGATAAAGMAACAATGTATCCGKCTCGCAACGTTATCGTGCTTGAGAAGCGACAGCTGCAGTGTGTTTGCGAAATTCCTGGTAAATCGGGAAACGCT[A/C]ACATAAAGGCGACGATGATCCAACATTATTCATAGATTGTGGTCGTGTGCCACGATAGTCCTGCTCGTGATGTACACGCAAATAATGTAATTTGATAAAGC
C1M21	chrom1_89.9	1	89.9	TTTATCCTGCTCTGCTTAATTTAGCTGCACAGTTGCTTTAATGCAAAATATTCATTCAATTGCCTGATTAAACTGTTTCATCGATAACACTGCCATTGCC[T/C]GTGCTGAAAACTCGGAACCAAAATTACAGTCATGATCTGCCTGTCGATTAAGAAGAACAAGGATGACTCCACTCGACGTTTTTTCAGCAACGTAAAAAACAC
C1M22	chrom1_94.5	1	94.5	TGATTTCAGAAATTCATCAATGACTTGTTAGAGAAGGCCAAGACTCTTTGAAGCATCAAAGTCAAGTTTATTGTAAGGTTTATGTTGCAACAAGTTGC[T/C]AACTTTGCTTATTCCTGGAATTTGTATAACACACGTGCACTTTTCAGAGTGAGTTGTGCACACGCGCACCTCAAGAACTGAGATTATTAGTGACAAAAAA
C2M1	chrom2_0	2	0	ACTTTGTAACAAAGGAGAGGAGAATGCCCCGAATGACCTTTCTCATATGCACAGGAGATCACAATATACAATTAATAAATTAATAGGATTAAAG[T/C]AATTGCGATGCAGGCAAAAAATATAAGCATATAATACTAGCCGGCCAAGCCCATCATCCATATATGCAGRGATATTAGAAAAGACATCGGTCCTGACTCGCGAGTTCC
C2M2	tra	2	4.7	TCAAGCTCGAACTCAATATTATGACCGCTGCCGGCAATAGCATTCTTCAGTCCGACGCGGAAATCGTTAGAATCTTCTTAAAAAACCGAGCGATCCC[A/G]CCCTTACAAAAAATTGCCCRTTTCCACGGAAGATTAATTCTCCTTCCCGCGCGGAGAAAAAAAAAGGAAAACACGCCTCCTAATTACGAATCGCGTTCTTC
C2M3	chrom2_10.2	2	10.2	GACTTTATGGACTCCTTACGATAAAAGACATAATTGGGGAAAAATTTATCTATCTCAGAATTATTTGTGCTTCGAAAGTAGAGTAAGTTTGTCCTTCATC[C/G]CTACATATTATCAAGTAATTTATTGCTTATAGAAAATGATATGCTTGTGTTTTCAATTTAGGTGAAAAATTTAGTAAGTCTGGTCATACCATTGAGAGAAGTC
C2M4	chrom2_20.2	2	20.2	TTGATTTGCCAAGAGAAAACCTCTCGTTATCACCACGATGGGATATCATTTACATTACTTATACGCTTCTCAATTTTTTTAACACATCGCGGTTGAACA[T/C]TTTTATTTTATAATGAACTATATTAAGGGCTGGTGGCTATMCCCTTTCCCGTAACAAWAAAGTCACGAAAATACCTACACCGGTGTGAGAACTCTAATGA
C2M5	Ddc(2)	2	22	TTTACCTCGCGACGGACGACCATACTTAGTTCTACAGAGTGAAAGCGAATAGCAGTGTCGTTTTCATAAATTTGAATATTGCTTCAGCATTAGTA[A/G]CAGATACATTCCATTTTCGGAATAATTTTGTTTTTGAATAAATATCCTGCGCTCATCTTGCGGCTGTGTTAACATTTCATTAAACTCTCGATTCATTCAC
C2M6	chrom2_29.5	2	29.5	CTCCCGTGATTTATTAGGCTCTTTTTTCCAACTTCTTTCGCGTAATTTTAACGCGATCACTGCGGCGTTCGCCGGGAAATTGATAAACAAAGCGCAC[A/T]GTACACACTTTGCTCGCGATATTATTACAACTGGCCGGGCAGGTTACGCAAGTGGCTCTCCGCTAATCCAATGTTCGAGATTAAATGTTAGTTTT
C2M7	spin	2	33.2	CCCACATCAGCAGTAGCTCTTGGTCAGAAGACATAAAAGCTCTGATGAAAAAGTAAATATTTTTTATATTCGTCTTTGTACTTGACTAAATGATTCGGAG[A/C]AAATATTTCATAAACAACTAACGCATTTTTCAGTCGGAGTTTCATGTTTTCCACTGCAGCATTTACTTGTGTATCGTTTGTAACTGGAGCTCTTGCTTTTT
C2M8	Syt	2	35.9	ATTAATAGCTGCATCCGATTGGAACGTGCGCATGTGTAAACAGCGCGACTTTTGWATTYCCCGCCATATCTAGGCAAATACGAATCCATTCATCCG[A/C]GTAACGCGGCTGTATAAATACCGAATGAACCTCTCGGATAATTGCGGTCGCAGTATAGAGAGAGATTGATACCTTAAACGTAAAGGTCTCGTTGAACTCGGGA
C2M9	chrom2_38.6	2	38.6	ATTCTTCTTGTTGACGTCGCTGTCGTTCTTCTTCCTCTTTTGCTACCTTCATAGCAAATAATTGTCTTCGTTCGAATTTTGACAGACGTGGAA[T/C]TTGCACAAGGTTTGGTCGTTCCTCCAGCGTTCTCTTATCCTTGGCTCGGCTATGCTCGAAATCGGGCGAGTCTCTACCTCTTCTTCTATCTGGACGCTT
C2M10	cacophony	2	43.3	TTCACCTCATAAATGAATATATATCATAGCATTTACTACGACCATACCATGACGTTTTTTTCTTTTCGACGAACGACGAACAGAATTTGAACCAAACTTA[T/C]CAATGATTTAGTCATTACGATATAATTTACAAATATATAATCATAGAGTATTCATAGCTATTAATAAATTAAGTAAATCATGAAACGACACGCCGTAT
C2M11	headnod	2	43.3	TATAAGCAAATAAAATGATACGTTTTKAAAAAAAGAAAAAAAATCAACAAATCGTTAAATAAAATTTCATTGAACTAATTATTAATATGTTAGAAAAT[A/G]TCACATATTTTTGTACGCATTAATTAAAAGGCTTAATGACGAAGTTGATGATTTAATGGTTTGATMGCTAGTGCATTGTAAAAAAGTATAATATTTT
C2M12	Ddc	2	43.3	AATGTTGTCTGCGTGGTGAGATTCTTGAGACTGCAATTAGCGAGGAYCTTGCTCACGGACTTGTCCCTTTTTATGTGGCCACAAGTCTCGGATCAACTGG[A/G]TGCTGTGCATTTGACAATCTTCTTGAAATCGGACCCMTTTGTAAGAAGTTTCCTGGTACATGGCTTCACGTCGACGGAGCCTATGCTGG
C2M13	Dy(1)	2	45.1	TGTTTTTTCTCTCTTGTCCTCGACGAGCACGACGATGCGCGACGACGAAAAGAGCTCGTACTATACTTGATATCTGTCTCTCAACATCGCATC[C/G]AGAACCCTATATTGTATACGCGTTATATTATAGKTGTGTATCGAAGAAACGCTCGCGTCRCGGATGCAGTGCGCGCAG
C2M14	chrom2_49.7	2	49.7	GAGGATCGAGCGCACTTGGCGAAGTTGGCTAACGAACCCGATCGCAGTTTGCGCCGAATACGGCCTTAAATATTGCTCGAAGCAGCTTTTAATTTTGTG[T/C]GGAGTCGTGTTGTGTAAAGCKTCTTTTTATTGCTTATTTGGTAAACGTACGATCGATCGTGGTGGCGGGTGATATTTATAAAAATTGATAC
C2M15	para	2	54.2	GATCGCTAAAGGCTAATAATAATGAGAAAAAAATGAACAATGTACAATCGCTTCTCTACGTAGCTTGTTGCTTTTTAGTATGCGGCTTGAAGCTTT[A/G]AGATTATGGCGTGTGCGACGTAAATATAATATGCGCTTCTCTCTTTCTGTATACCTGTATCTTACTCTCACTTCTATTTTTATTTCTACATACTCTCTTT
C2M16	nan	2	57	CGTAACTCGATTCATCGTATCCACGCTCGTCAAACATCTCACCGTAACTATGACAACGACACCACAGCTTGGAAACGCAATACGACGCAGTTCG[C/G]GTTTTCCTCAGAGACGATCGTCCCTCCGAAAAAAGATGAGCAATCTCAAAAAGCCGATAGACTTCAAAATGCTGGAGAACGAGCTGGACAGGGCCTTGAG
C2M17	chrom2_59.8	2	59.8	AGCTAATGCAAAGTGAGAATTCTTTAGAGNATAAGAACAAAGATACTAGTCGATTTGGTCTACAAATACATATTTTGCTTCATGATAGGTTTTAATACT[A/G]TTTATCTACTGCCAAATGTTTTTACAATGATAGGTATAGAACGTCCTACTTTTTACACAGAAATRTGAACAAAATTTGTTATTG
C2M18	chrom2_68	2	68	CAAGTTCGTGTAATTTATTTAAAATGAAATTAGAAGATTTTCAAATTATTCAGATTTTGTTCGTATTCTCTCTCATTATTATTCAGAAGAGGTGTCAGA[A/G]ATATTTTAGAACATTCATCATAATAAAGCCAGTAAAAGTAAAAAAGTGCAAATAAAAGTTGAAGTGAAATAGAACATACTTTGTCGATGTCCTCGGCGA
C2M19	chrom2_69	2	69	TTTAAAGACAATCATGCCTATAGAATTGTAATTKGGCATTTACCTATCATTCAGTGCCAAAATAATCTGCATAGAATTAATGGTGGGATTTAAAAT[A/G]CATGGTGTTATTCTTTAACCAATCTGCAATTCTCAAAAGTTTGAATATCATACTTTCYTATAATTAAAATGAACATGAGTTTATGCAAG
C2M20	chrom2_79.4	2	79.4	TATAGAGAATAGTTTCGCGCTGCTGCAGCAGCGGCGAACGATAGTCATTGCAAATTAATGTTGTCTCTAACAAAGAAAATTTTACAGACGTTACGCAT[T/C]ATAAAGTATTGTAGATTAAAATAAAGTGAATAACGTACCCCCATTGGAGAAGATAGGATATCGCTCGCAGCCGCTGGCAAAGGCTGCAAATATATATT
C2M21	chrom2_89.8	2	89.8	AAAGACAGACACTTCTTCACCTAGGGCTGACCCAGTTGTTGTTGTTGCTGCTGCTGCTCCCTACATATATAAATTAATCAACTTGATACACGTATTCATT[A/C]AAAAAACATCGTTTTCCGAAAAAGAAAAGGTTATGCTGGACAACACAACAAAGCACTGGTTTAGACATGGGCAAAGTCCTACTGACACGTCCTACTACCT
C3M1	chrom3_0_2	3	0	ATTATATTGTAACAGTTTGAATGAATTTTAAAAATATTCGTTTACACAAYTGAATTTTTTTCTGCACAAATCAATCTATAATTCTGTATAATTTCACCA[A/G]ATCTTGACATTATGTTAATATCATTAAAATTAAATAGTTTTACTCCGAATCGAATGCACAATTCGATCAACGCACGG
C3M2	chrom3_0_1	3	0	CACCTCAGGAAGGAATTCGCCATGAAGAGCAACAAACAACACTATACATCAACGACAGAGAAGTTGGMAAAGGAACTTYATACATCACGGAAAGGTTT[T/G]GAAGCTCTTTTCCTTAAATTTTTGTATACACTAATTCTTTATTCTTAATGCTATACCAGATAGTTCATTAATTAAGKGATTTATCTTGAATGGTTATTAA
C3M3	chrom3_9.3	3	9.3	TTAATTAAAGCAGCATGGAAATTTTTATCACAAGGCGCTCAAAGTTTGCGATACTTGCGGCAGCGTCCCGCCGACGCCGCAAACAAGCCCTTTGACT[A/G]GAAAAAAGCTCGGCGTCAATTTCTTRCCGCGCCACAGGCAAATTCTCGCGCGAATCAGAGCGGCCAAAACGTTTAGTCAGTTTTTCCTCCTTCGAGCGC
C3M4	TipE	3	16.7	AAGTTAGACGCTACTGTGCCTAGTTCCAAAGTCGTTAGCCTACAGACGACGATGTATGCGCAGACTCTCTCCGCGCGAGAATTCACCACCCGAACAAAA[T/C]TAAATTCCCAGTATAGTACAACAGGGGTAAAAGTGCGAGGTTGAAGCTTCGAATTTTGCGTTTMAAAATAGAAACAGTACACAAATTTCACATCCACCGC
C3M5	nonA	3	16.7	AAAATATGTATAGAGTTTGYTTTGAGACCCYGATCACGTCTCACTGCTTCTCGAAATAATATTTTAGTTTTTGGTT[T/C]ATATGAATGAATTCAGAACTGCTTATGTATACGTGACTTGTAATGAAAAAGAAAAGCAAGTATTCATCGGAATAAAAGGGGTGTCTTCTGTTCTGAGGCAT
C3M6	chrom3_20.4	3	20.4	ATGGAAAGATCATTCGAGTTCGCGTCTAAACTTTGACGAAATAGTTGAGCATGCTGCCATGCTGACTC[T/C]CCCTCGCCTCCAGAAAGTACAGCAGTCACATTGATTTTAATTGCACCTTTCAAGACTTTTGTTTCMAAGTTTTCACTTTCAAGAATAGACACAACTTTACT
C3M7	chrom3_30.5	3	30.5	TTTGATCGAAGCTGCTGATTCCATTATTAGAATGGTCGCGGAAGCATTTTACAACGAAAGAAMCGGTGGTATCATTGCGATACCTGATATAAAACATC[T/G]ATTTTTCACTGCATCTAAGGGTACCTTCACGTRAGTACTAGACAATATAATYGCAGCAAGTTKGTTATTTAATGACTTTTTTATACATAATATAT
C3M8	chrom3_41.5	3	41.5	CCAAAAAGTAGAGCTCTCTTTGTTTTTTTTTACAGTAAAAATAAGTCTTTGAATTTAAATGTTTTTCTTATAGAATGGTAGAAGATAGAAACTGTATTG[A/G]CTGCAGAGTTGACTGTGAAGGTCACATAGGTACTGTGAAATATGTTGGAACAGTGGGTAACACAAAGGGACAATGGTTAGGCATTGACTGGGATGATCC
C3M9	dco	3	46.1	TTCGCCCATCGCGATATTTTTTCGCCAGTCCAAAGTCTATAATGTACACAAGATTGCCTTTCTTTCCCAGCCCCATCAGGAAGTTGTCTGGTTT[A/G]ATATCCCGATGGATGAAATTCCGACTATGTATGTAGTCTGTTCTACTTAACTACAAAACAAA
C3M10	beethoven	3	47.2	TTGCCGAGACTAAGGTCGTTGCTCAGCACCGATTCCCGAGTATTGTTCACCTAGTTTTACGATTGTTTCTTTTTATTACTCACTCGGAATGCGCGAGAG[A/G]TCGTAAACTCGTTTTCCCGTTGTTAACACTATATTCGCATATAATTACCCAGGTCTCGGTGAGCTCCTGTCGCAGC
C3M11	chrom3_49.7	3	49.7	ACTAAGCACCATTATTCGAGAGTTTAATTATTAAAATGATTCAGTTACAACTGTATTCTAAGAATTGTCTAYCGAAATGAACACATTGCAAAATAGTA[A/G]TAGATTAACGAGTTACGTAAGTTATTAATTTATGGTTCTTCTAAAATTCTGAATTTCTAGCTTTACGTAAAAAAGATTCGTATATACGTGGTTTTAAAAA
C3M12	chrom3_59	3	59	TGATCTCGAGTCGTAGCATGAGTGAGGCCTTGGCCAACCGTGAGTGTATGATAACAATTACTCGCTAGGCGACTAGACGCGACAGTCGTCCGTCTATCA[C/G]TACACACAATTACGATACAGTGATATCTTTGCCGAAGGGCCGTGGAAAATGAAGGTTTTCCTTTTCTGCTCTTTGGTGCTTTCTTGATGATCGAGTCTC
C3M13	chrom3_59.27	3	59.27	TCGGACAATGCATCTGCCTCAACAAATCTTGGCAGCTACTTTGACAGTAGTACGCCAACGATTTTTGATGAAATTGTTTCATCAAGCAAACCGGATAT[A/T]TTTGCAACCGTTGGTTCTACCTCCAAGTTCAATATGCCACCTGGAACCCCATCGGGCAACATTTTTGAGAATGATTCGTCATTCGAGGAGCC
C3M14	chrom3_67.9	3	67.9	AAATGTTTGAACGTACTTCTCCCATACTAAACGTGTGCTGATAATKGCCAAACATGTCATAAATCAGAACCATTCCATCTTCTTGTATACACAGCAGTTC[A/T]TCTTGGTGTGACCAACCAAGAGCCACTAGTTGACCACTACTCCACTGATKAAGAGGGGAAAAAGTTTTAATGACGTTTTGAAAAGAAAAGCTATAATAAT
C3M15	headnod	3	67.9	GTGAGGTGAAGATGGTTACCTCTTTTCGCAGAGGATGTGCCAGCCGTACCCGACCAGCATACAGAAGCCCATGGATGGTGCGTACAGTACTCTCTCGGC[T/C]ACTACAAATCCAACTGGAAAAAATAGATTCGAAGCCGGTAGAAATGGAAGKATCATCATCGCCAAACTCTGTAACAGAAAGCCATCGGGGAATCAGCACC
C3M16	acyl-CoA	3	72.6	TGCTACCGCTGGAATAAGAGTGAAAGTCTTTTCTAGAGCATATCAGTGAAAATGCGCTCGGTTTGCCCAATCGGGCCATAATTGTTAACACC[A/G]GCTGCTGCAACACACGCGTATAAATACGCGCGCGAATCATAAKGAAGAGGCGTCCTAATGACGCGCTCGTGATGNCTATAATGAGAGATAG
C3M17	chrom3_79.2	3	79.2	GTTAGCTTGAAAGCACCCCCGCGCTCGGTTTATTCACCTCAGCACAGAGCGAGTATATTTGCAATGCACTAGTATAGCGTTTAATTATGTTTTTA[A/G]ACGTGTAAATCCACTCGTGTGTATAGAAAGCAAGTCTGAATCGATTTTTATTTCAAGGCCRAGCWCGACGCTCCTGTTGCTATCTTGAATGGGGATACAC
C3M18	chrom3_89.4	3	89.4	AAGTACAGCGTCGTACGGCGTGGCGGACAGTTATAAATATAGGAAACAAGGGAGTTTTGAACAAACAAATAAGAGTTTGGATGACCAGCTCAAAGAACT[T/C]GACTCACAATTACTCAGCAAGGTAGGAAGAATTTCTACTGCGTAGCACTCACTGTTTCATCGCGCGAATATGTAGATCACACAGTCATCGCTCATCTAC
C4M1	chrom4_0	4	0	GTAGACAATTTGCAAAGATGCCACTATCAGAGCAGCAAGATTGAGATTACTTAATTCCAAAAATTCGGCTTCTTTGACAATTTT[T/C]ACTATAGCTGCCAAATTGATTATWGTCTGAAAGAAATTCATAGCATTTGTAGAAATACGTTAGACTAGATGAAGTCCATGTGTTTGAAAGTAATGTATTAT
C4M2	chrom4_10.2	4	10.2	TTTGGATCCAAGTAAAGCTGATCCAAAGATACCTGCTGCCACATCTGAAGAAAAMCCTGTTCATGCAATGTTTTTAGCAGATACACATTTATTAG[A/G]CTCAAAAAAAGGACATTGGTTTGACAAGCTTCGAAGGTCTTGATAAAATTAATATTGTTCATAATAACTATAGAGTCAGTATCAAGAATATCTACAAA
C4M3	chrom4_21.6	4	21.6	TTCTTTGATTACGTATACGCATAAGCAGCTTCGGGAAAGCATACTGGAAGCATATCAGAAAACTTGCAGTCGAGAATAAATCTCGTAGTCTCCGACGT[A/G]GTTTTCGAAAAAATTAAGAGCKCCTCGAATGTACGCGCGCTACTCCGGCAATGAAATCTTGATTAAGGTATTAATATAATCCCGTCTTAATTTAAATCCC
C4M4	chrom4_26.2	4	26.2	ATTTGATTAAAACAGTATTGCATGGGAAGCTAAGGTAATAGCTGGTTCATACTGGGTAAATAGTGATCAAGTTTCCAAAACTGCTCCAACTGGAGAGTA[T/C]CTCACTACAGGATCTTTCATGATTCGAGGCAAAAAAAATTATTTACCTCCATGTCAATTAATAATGGGAYTAGGGTTTCTATTTCGTTTAGAAG
C4M5	chrom4_35.1	4	35.1	CACAAGTCGCTTCGACTTTCGCGGAAACTCTGGTAAACATCGTGACGACGTGATCGGTGGAAACTTTGCGGGAGTTTTCGAAAATCCGCAAAATTT[T/G]TACGCCAAATTCGGAAGTGAAAATAYGGGWCGCTCGTAAAAAWAAAAATCGCCACGAACSCTCGAAATGTGTGCAAGGCGGTCGAGTGGACGAGGGCAAAAGTTAGCGTAGGTGGCGCTAC
C4M6	So(1)	4	35.1	ACCTGCTCCTATCAACCCCCTCGTATCTGGTATTCGTTAWAAAAGCCATAAATCAAGCCGCTAACTTTCCCTTAGAATCGCCTGCAAGTGCAGAG[A/C]TCTCAGCTGCACATCGGCGGCRTTTCGCAACGATTCTCCAGCCTACTGCTCCGACTGTCCTGCGACATCGACTCCTCTGAAAAGAAGAGAAGGCGCGACGAC
C4M7	chrom4_42.7	4	42.7	CGGAGGCGTCGTTTCGAGGGACCGAGTACCTGACGATAGAGCTCGGCAAGACTGGACCGGTGCACAGCAACCAGGAGGGCATCTTTCTTCAGTTCAAGAC[T/C]AAACAGGCCAACGGACTGTTGTTCTACTCGGGTGAGTTGCAAGGTRTAATAAAAAATRTAARTTTCCCGACGTTATTCGCGCTAACGCTGCGTTTATTAA
C4M8	protein-1-like	4	42.7	ATAGTAGTTTTGGTTAAAAAATTTTGATATCAAAGAACATCAGATATAAAAATAATCTTCGCATCTCTTCAAACCGATGTTACGAGGGTAAATATAGG[T/C]CAGTGAATGATTATCCGGATGAAACTAGATGTCTGCGTACCAGAGGGAGATCGCTAATAATTAACGCCTGTAAGAAAAAAGAATTGGCCAACCTTCATT
C4M9	disco	4	47.2	CGACCCCCAGGCTCACCGAGAACTYGGCTCGTGGCCCCGGYGCTACGACTCCGGGCCCCGGATTATCCACTGCTGTGATGCCAAAAGCGAGACGACAACGA[T/C]GACGACGATGATGATGAATTACCGTGCAATACGCGGCCAGGAGGACTACTTTCGTTTTCTCATAGGCGTGTGTGAYTTTACTCATTATATTATACATACTC
C4M10	lateNAy	4	48.2	TTATGTTATACGATTTCAAAKGCGGTACCTATATTTTTTCACTTTTTAGGAATTGTTGGAATTATTTGAAGCGATCTTGCGTGCAAAACAAGGAGATACG[T/C]TATGTACAAAGAAAATTTCGATTGAATCATCCCAGTTTCTAGAAGCAAGTCTATGTACAAGACCAGCATTAACTTGTTGTCTTGTAAATGATTTATTACAC
C4M11	chrom4_50.1	4	50.1	CCGCTCGCAATGACGTTTCAATCAGCCTGAGCGTATTTTCGTACATGCATTGTCTGCCTACCGCCGGAAACGCGCAGATTGTTTTTCGCCTCACACAGG[T/C]AGCGGTGAAGGCTAACTGGGCGCCGGAAAGGCCGGCTTATTACTTGTGCACGAGTGAAATTTTTGTCGGCTGAGCCGCTGCTGTGTTTAGTGGCAAAGGAGAG
C4M12	Ato	4	51	TTCTTCGCGGAACTCGCTGTATATACTCTACTCTGTGTGTATCTTCTCTGGTGCATAATATTTAGGAATTATAGCCCACTGA[T/C]CTACATGTAATACGTCAAACAATATAATCCCATACTCGGCGCTGACAGCTGCGAACGGCTCAATTTTGTCAAGCGCATGAATATTC
C4M13	chrom4_61.3	4	61.3	TCATTCTCCCTATGATCAGATGAAAATGACGGAACAATTAGTAAAATTTGGTCTTAAAGTCTAATCATGAGACATGTATTCGAATTTGAAGTAATTCAAAA[T/C]GTTATCATTGGATAAAACACGAATTTTGATGATAAGAAAGAATCAAACCTGCAAGATATTAATATAAGAGCTTAAAAATATCTTTGCGATTTCATGGTT
C4M14	chrom4_79.2	4	79.2	ATATAAGATAGATCGCGCGAATACGTTCTATATAAGAAAATTCAATCCTTCTATCGCATAAATATTAAATGGCACACTGGATATTATATGGAATAGTA[C/G]AGCTATTGCGCTCTTAGAGTCTATATTGATACCGATATTGCAGCTTTCATCCGATTTTGATTATGAGAAAAGGTAGTACTTTATGAGAAAGATCTATAGA
C4M15	chrom4_87.6	4	87.6	ATGCATAACAGAATTTATGGAAAATCATTGTAATATGATTGTTATAACGAGCGTGCATTTACCTTAATGAGATCCTCTATATACCACGTACGATCGGT[T/C]TACRAGGCTCCAAAATGTGGCAAGTGTACTTTTGTAAATGCTTGTTGTAAACGTGTTTTACAATGAATAC
C5M1	chrom5_0	5	0	AGTTTCCTGTCGCCGCGCCGCGCACGACCATAACGACCAATATAACGACCAATCCACAAGGTTTGTCCAACTGAATGCAATCTAGCACTTAAGATTT[A/G]ACCAAGTCTATAGGTTTCTGATTGGTGTTTTATTTGTAGAAGAGACTGCTGCTGTCGAGTTTCGCAAGAAACCTGCAGATGGGAATAATGTGACGTCT
C5M2	slo	5	2.7	AGTTTATAAAAGGCGCATTATAAGTATATTTTTATTTCGGAACTATCATAAAACTGTGTATACTACTCGTAKGCCGAACAAATATCCAAGCAATAGCTC[C/G]AATAACAATTTCTCACTGCGAGAAAACACCACACTCAGATTACACTTATAAATTACAAAGCGTACGCATATAACACGGCCAGAAAATTCTTCACGCAAGCC
C5M3	chrom5_9.1	5	9.1	TTTTTTCTAGCAAATGAGGAAAGCTCTCGTAAAACAGCAGAGTCTAGGCTTGAAGCAAGAGCACGTAAACACCTGG[A/C]AAAAGTATTGGCATTCTGGCTTCAGAATAAGCGATTCCAAAGCAAAAGGAGCTWTCAATGGYTMCAAAATAAATTCTACCATTTACTATGTTTTGAGT
C5M4	Fmr1	5	15.6	AGCGAAATTATCGAGCGAGGTATGGTCGCACCGTTGATAACGACGTTGTAAGTAGCRTATGCTGGAATAGAAATTTTAAACTGGAATATCGCGTGCAGCC[A/G]CTTTTCGCGTGTTTGTTTTGAGATAAATTTCGAGAGAACGACTTTCGGAGTAAAAAAAACTGTTTGGTTCACTCGAGTCTTTACAAGCCACGCTTTAAAA
C5M5	Dy(2)	5	16.5	TCACCCAGCAGTGGCTCGGTCGCGTGTACGTGAAATTTTCAATAGGGGTACTTACAGACTTCAAAACATTGCAACCTGTGCGTAGTCAGTAAAWCAGGT[A/G]TAGGCGATACATTTATCAAGAGTCAGATAATGAATTGACGGATTCGATTTCATACATTGTCGATTCATTGCGCATTATTACTCAGTGAAGTTACCTTTC
C5M6	chrom5_20.2	5	20.2	GTATGCAGGAAAGCGAATTCTCGACAAGGCCGTCTCTTAATCGCGACTATATCAGAGAGTTAATGACGTCTCTTCGTTC[T/C]GCGATTAATTAAAATCGTCGCTAAGACTTTCACCTACTCGCAAGGACGTCGCTCCACTTTCGTG
C5M7	Nf1	5	37.7	ACAGATTTGTAAAAATAATCAATGTATGCGAATCGACGATTGCATAAACTTTTAAAAATAGATTAGAGTAGTTGAAGAAACAAATATTACAATATGACTT[C/G]GATGACTTTCAGCTACCATGCCGGGCCGGTCCGCAAACTACGCACTCGCGGCTGAACGAGGAGAAGAACAAAAGATGCCTGATCCTGATATCTCGGCATC
C5M8	chrom5_40.4	5	40.4	CATACGGACGGTCCCGAATTCCAGATTCCGCGCACAGAACAAATTTCATTTCACTGCATTTCTCGCTAGCATTTGATAATGAAGTTTAATTAA[T/C]TGTTTACGTTCGCATTGACACATTGCTTGCAGAGTTTCTTAGCCTTCCAAAGATTTTATCAAATCTTATTGCTGGCGTTGACATTAGCAACAT
C5M9	ari-1	5	45.8	ACCCACTCCCTCTATCATTATCTTAGTATGAAGGTACTCTCTCCAACAATCAGTGCAGAATCTGTGACCGCATTCTAATCCGCTCATCATGTGCGAGGG[T/C]AACGTCAGGTAACAAACGCCGCATTCCTCTGTTTCGTTTGTTAAATTGTGTTTTAACGACAGTGAATTTGGCAGAGAACGATTGATCGCGCTACCTTTTC
C5M10	tws	5	47.6	AACAACGGAATCTTGGTACATAAAGCTCACATATGTAATCCACAATAATAGCCGGGGTTTATGATCGATCTCGGTGTTGATTATATTAATTATTTATGCG[A/G]ATCCGCTTTTTGAACATCGTCTATTTTGGAATATCGCCGACTCATGCGCCGACGAGAAAGTTGGGAATAATACGATATAAACGAAAAGCAGCGCTTAC
C5M11	chrom5_49.4	5	49.4	GATCTTCAGATATATCCCACTGATAGTTTCTTCTTTTTCGGAAATCGTTATTCAAATTTCTGTGACGTTTTACGCCTGCACGGGTTATAACGTTAA[A/C]GTATTTTTAAATTTTTATCAAACTCATTGCAACGGAACTGTATATCGTACGTTATACGTTTTATACGAATGGTCTAGCAAAAT
C5M12	chrom5_59.6	5	59.6	AATGTAAAATACTATCGTTCAGATTTTTTTATTAAAAAATACTGATGTCTYAATAAATTTACAATGAAAAACAGTGTTATAATAACGCTGTCAACGAG[A/G]AAAATATTGAAGAATTTAATTCTTGATAAATTCTATAGGCTCGTTCGGGTGTTTATGTTTTATATGGGACTTCATGTTGTACTTTCGCCACGTTCGAT
C5M13	dco(2)	5	61.4	ATGAGTCAATCAACGGCGAAGAGATGATATCGTCCCCTCCTCTCTATACATGCCAACAATACTGCTCATTGTGCGGCTTCTTAGAAACACTTTGTTTACG[A/C]TGTCGAATGCTTAGCCCGACGTTTTTTCTTCTTCCTACTGTGGCTACCGGTGATAAACAATTTTCACTTTTATTCTATAACTAAAGCTGACCTCTCATTG
C5M14	chrom5_69.6	5	69.6	CCTATGTCAAATTAGAGAGTAAAAGCCAAACCAKAGCCATACACAAAGTAAGGGYAAAAATAGAAAAGAAGCTTCAGTAGGAAACTAGTGAGATCTCGA[A/G]AGTAKCTCAAAGCTTAGACTCCTAGAGCCGGGTTAACTATAAACAATAAAAGCACACAGCTAAAAGTAGAGCTAAGAAACAAAAAGAAAGTGAACTGACG
C5M15	chrom5_76.1	5	76.1	GGCGATAAAGCGAGTAGGCGGCATCGGCCATTATACGAGAGCAAAAAAACATCAGGTAGGAAAAAAGCGAAGGMGAGAATGAAAAAAAGGGCTCAAGCAG[A/G]TGGAACGAGGCGAGGGAGTCAGAGCCATATGCTTATAAAGAAGCGATACCCACCCGCTACCTACCTGCGGTGTGTATCCAACTATACTTCGAACTGCAC
C5M16	vrille	5	76.1	TCTGCGTCTTCCTCACTTCAACGATTAAAGCACTACGGAACCGTGGATTTCAATGCTGAAATTTTCAACACAAAKGAATGTGGAGG[T/C]GAAAAATTTGCGAACTTAATGTTTCAAGTATTATGCGAAGCCTACAGGTGTATTGCGCATACACGCTGCACATCTACACGTACATGCGCGCGCCTGT
