# Supplementary material for: Quantitative Trait Locus Analysis of Mating Behavior and Male Sex Pheromones in Nasonia Wasps
Source: G3 (Bethesda). 2016 Mar 26;6(6):1549–62. doi: 10.1534/g3.116.029074 (PMC4889652; doi:10.1534/g3.116.029074)
Supplement: Supplemental Material [file supp_g3.116.029074_TableS4.xlsx]

## Sheet: Diao et al. Table S4
ID	Group (male-female)	Type	Male	Male ID	Female partner	Grandfather	Grandmother	Cross direction	Cross time (s)	Latency time (s)	Mounting	Number of Mounting	Number of cycles	Mating behavior stages	Copulation success	Lables
1	G-G	pure species	G	G001	G	G	G	Female to Male	4.06	106.32	Yes	1	2	attempted copulation	No	G = N. giraulti
2	G-G	pure species	G	G002	G	G	G	Female to Male	5.62	407.42	Yes	1	3	normal copulation	Yes	O = N. oneida
3	G-G	pure species	G	G003	G	G	G	Female to Male	31.62	543.11	Yes	1	2	normal copulation	Yes	GO = F2 male from N. giraulti male x N. oneida female cross
4	G-G	pure species	G	G004	G	G	G	Female to Male	1.83	17.61	Yes	1	2	normal copulation	Yes	OG = F2 male from N. oneida male x N. giraulti female cross
5	G-G	pure species	G	G005	G	G	G	Female to Male	11.86	169.94	Yes	1	2	normal copulation	Yes
6	G-G	pure species	G	G006	G	G	G	Female to Male	123.86	142.85	Yes	1	2	normal copulation	Yes
7	G-G	pure species	G	G007	G	G	G	Female to Male	20.4	158.76	Yes	1	1	normal copulation	Yes
8	G-G	pure species	G	G008	G	G	G	Female to Male	4.01	NA	No	0	0	interest	No
9	G-G	pure species	G	G009	G	G	G	Female to Male	7.81	208.2	Yes	1	1	normal copulation	Yes
10	G-G	pure species	G	G010	G	G	G	Female to Male	2.88	203.33	Yes	1	2	normal copulation	Yes
11	G-G	pure species control	G	purecontrol.G001	G	G	G	Male to Female	117	123.53	Yes	1	3	normal copulation	Yes
12	G-G	pure species control	G	purecontrol.G002	G	G	G	Female to Male	32.05	79.16	Yes	1	2	normal copulation	Yes
13	G-G	pure species control	G	purecontrol.G003	G	G	G	Female to Male	51.3	72.42	Yes	1	2	normal copulation	Yes
14	G-G	pure species control	G	purecontrol.G004	G	G	G	Female to Male	5.74	202.71	Yes	1	2	normal copulation	Yes
15	G-G	pure species control	G	purecontrol.G005	G	G	G	Male to Female	3.99	NA	No	0	0	interest	No
16	G-G	pure species control	G	purecontrol.G006	G	G	G	Female to Male	9.83	27.94	Yes	1	2	normal copulation	Yes
17	G-G	pure species control	G	purecontrol.G007	G	G	G	Female to Male	27.96	209.49	Yes	1	3	normal copulation	Yes
18	G-G	pure species control	G	purecontrol.G008	G	G	G	Female to Male	24.03	NA	No	0	0	interest	No
19	G-G	pure species control	G	purecontrol.G009	G	G	G	Male to Female	7.91	360.54	Yes	1	3	normal copulation	Yes
20	G-G	pure species control	G	purecontrol.G010	G	G	G	Female to Male	66.69	554.81	Yes	1	3	normal copulation	Yes
21	G-G	pure species control	G	purecontrol.G011	G	G	G	Female to Male	9.63	428.82	Yes	1	3	normal copulation	Yes
22	G-G	pure species control	G	purecontrol.G012	G	G	G	Female to Male	11.64	64.3	Yes	1	2	normal copulation	Yes
23	G-G	pure species control	G	purecontrol.G013	G	G	G	Female to Male	5.98	100.59	Yes	1	2	normal copulation	Yes
24	G-G	pure species control	G	purecontrol.G014	G	G	G	Female to Male	12.6	253.4	Yes	1	2	normal copulation	Yes
25	G-G	pure species control	G	purecontrol.G015	G	G	G	Female to Male	6.87	64.8	Yes	1	3	normal copulation	Yes
26	G-G	pure species control	G	purecontrol.G016	G	G	G	Female to Male	112.75	390.64	Yes	1	2	normal copulation	Yes
27	G-G	pure species control	G	purecontrol.G017	G	G	G	Female to Male	3.42	122.5	Yes	1	2	normal copulation	Yes
28	G-G	pure species control	G	purecontrol.G018	G	G	G	Female to Male	173.41	459.66	Yes	1	4	normal copulation	Yes
29	G-G	pure species control	G	purecontrol.G019	G	G	G	Female to Male	70.33	NA	No	0	0	interest	No
30	G-G	pure species control	G	purecontrol.G020	G	G	G	Female to Male	10.08	37.67	Yes	1	4	normal copulation	Yes
31	G-G	pure species control	G	purecontrol.G021	G	G	G	Female to Male	8.77	158.38	Yes	1	2	normal copulation	Yes
32	G-G	pure species control	G	purecontrol.G022	G	G	G	Male to Female	8.28	44.5	Yes	1	2	normal copulation	Yes
33	G-G	pure species control	G	purecontrol.G023	G	G	G	NA	NA	NA	No	0	0	no interest	No
34	G-G	pure species control	G	purecontrol.G024	G	G	G	Female to Male	26.11	NA	No	0	0	interest	No
35	G-G	pure species control	G	purecontrol.G025	G	G	G	Male to Female	39.36	303.51	Yes	1	2	normal copulation	Yes
36	G-G	pure species control	G	purecontrol.G026	G	G	G	Female to Male	8.92	73.19	Yes	1	3	normal copulation	Yes
37	G-G	pure species control	G	purecontrol.G027	G	G	G	Male to Female	2.74	436.36	Yes	1	2	normal copulation	Yes
38	G-G	pure species control	G	purecontrol.G028	G	G	G	Female to Male	3.48	40.78	Yes	1	2	normal copulation	Yes
39	G-G	pure species control	G	purecontrol.G029	G	G	G	Female to Male	3.52	144.25	Yes	1	2	normal copulation	Yes
40	G-G	pure species control	G	purecontrol.G030	G	G	G	Female to Male	3.48	137.11	Yes	1	3	normal copulation	Yes
41	G-G	pure species control	G	purecontrol.G031	G	G	G	Female to Male	8.17	229.96	Yes	1	2	normal copulation	Yes
42	G-G	pure species control	G	purecontrol.G032	G	G	G	Female to Male	3.69	175	Yes	1	2	normal copulation	Yes
43	G-G	pure species control	G	purecontrol.G033	G	G	G	Female to Male	7.11	NA	No	0	0	interest	No
44	G-G	pure species control	G	purecontrol.G034	G	G	G	Male to Female	7.79	452.23	Yes	1	2	normal copulation	Yes
45	G-G	pure species control	G	purecontrol.G035	G	G	G	Female to Male	8.57	158.73	Yes	1	2	normal copulation	Yes
46	G-G	pure species control	G	purecontrol.G036	G	G	G	Female to Male	4.33	NA	No	0	0	interest	No
47	G-G	pure species control	G	purecontrol.G037	G	G	G	Female to Male	7.5	NA	No	0	0	interest	No
48	G-G	pure species control	G	purecontrol.G038	G	G	G	Male to Female	7.89	178.69	Yes	1	3	normal copulation	Yes
49	G-G	pure species control	G	purecontrol.G039	G	G	G	Male to Female	5.59	NA	No	0	0	interest	No
50	G-G	pure species control	G	purecontrol.G040	G	G	G	Female to Male	29.65	NA	No	0	0	interest	No
51	G-G	pure species control	G	purecontrol.G041	G	G	G	Female to Male	11.14	79.53	Yes	1	3	normal copulation	Yes
52	G-G	pure species control	G	purecontrol.G042	G	G	G	Male to Female	3.55	37.23	Yes	1	3	normal copulation	Yes
53	G-G	pure species control	G	purecontrol.G043	G	G	G	Female to Male	3.62	29.75	Yes	1	3	normal copulation	Yes
54	G-G	pure species control	G	purecontrol.G044	G	G	G	Female to Male	8.44	NA	No	0	0	interest	No
55	G-G	pure species control	G	purecontrol.G045	G	G	G	Female to Male	6.99	NA	No	0	0	interest	No
56	G-G	pure species control	G	purecontrol.G046	G	G	G	Male to Female	5.08	331.29	Yes	1	2	normal copulation	Yes
57	G-G	pure species control	G	purecontrol.G047	G	G	G	Female to Male	8.91	NA	No	0	0	interest	No
58	G-G	pure species control	G	purecontrol.G048	G	G	G	Male to Female	10.03	276.21	Yes	1	2	normal copulation	Yes
59	O-O	pure species	O	O001	O	O	O	Female to Male	5.67	294.68	Yes	1	1	normal copulation	Yes
60	O-O	pure species	O	O002	O	O	O	Female to Male	6.28	34.23	Yes	1	1	normal copulation	Yes
61	O-O	pure species	O	O003	O	O	O	Female to Male	15.02	369.44	Yes	1	1	normal copulation	Yes
62	O-O	pure species	O	O004	O	O	O	Female to Male	4.56	68.18	Yes	1	1	normal copulation	Yes
63	O-O	pure species	O	O005	O	O	O	Female to Male	3.06	89.93	Yes	1	1	normal copulation	Yes
64	O-O	pure species	O	O006	O	O	O	Female to Male	3.75	301.74	Yes	1	1	normal copulation	Yes
65	O-O	pure species	O	O007	O	O	O	Female to Male	4.69	131.57	Yes	1	1	normal copulation	Yes
66	O-O	pure species	O	O008	O	O	O	Female to Male	NA	49.7	Yes	1	1	normal copulation	Yes
67	O-O	pure species	O	O009	O	O	O	Male to Female	139.09	195.75	Yes	1	1	normal copulation	Yes
68	O-O	pure species	O	O010	O	O	O	Female to Male	4.79	NA	No	0	0	interest	No
69	O-O	pure species control	O	purecontrol.O001	O	O	O	Female to Male	4.72	47.36	Yes	1	1	normal copulation	Yes
70	O-O	pure species control	O	purecontrol.O002	O	O	O	Female to Male	110.39	355.42	Yes	1	1	normal copulation	Yes
71	O-O	pure species control	O	purecontrol.O003	O	O	O	Female to Male	6	164.21	Yes	1	1	normal copulation	Yes
72	O-O	pure species control	O	purecontrol.O004	O	O	O	Female to Male	5.06	224	Yes	1	1	normal copulation	Yes
73	O-O	pure species control	O	purecontrol.O005	O	O	O	Male to Female	12.9	45.11	Yes	1	1	normal copulation	Yes
74	O-O	pure species control	O	purecontrol.O006	O	O	O	Female to Male	31.86	NA	No	0	0	interest	No
75	O-O	pure species control	O	purecontrol.O007	O	O	O	Male to Female	156.06	NA	No	0	0	interest	No
76	O-O	pure species control	O	purecontrol.O008	O	O	O	Female to Male	43.94	NA	No	0	0	interest	No
77	O-O	pure species control	O	purecontrol.O009	O	O	O	Male to Female	12.27	NA	No	0	0	interest	No
78	O-O	pure species control	O	purecontrol.O010	O	O	O	Female to Male	33.47	115.78	Yes	1	1	normal copulation	Yes
79	O-O	pure species control	O	purecontrol.O011	O	O	O	Female to Male	132.01	246.64	Yes	1	1	normal copulation	Yes
80	O-O	pure species control	O	purecontrol.O012	O	O	O	Female to Male	28.16	96.64	Yes	1	1	normal copulation	Yes
81	O-O	pure species control	O	purecontrol.O013	O	O	O	Female to Male	1.67	635	Yes	1	1	normal copulation	Yes
82	O-O	pure species control	O	purecontrol.O014	O	O	O	Female to Male	86.72	NA	No	0	0	interest	No
83	O-O	pure species control	O	purecontrol.O015	O	O	O	Female to Male	87.47	140.49	Yes	1	1	normal copulation	Yes
84	O-O	pure species control	O	purecontrol.O016	O	O	O	Female to Male	3.88	72.91	Yes	1	1	normal copulation	Yes
85	O-O	pure species control	O	purecontrol.O017	O	O	O	Female to Male	9.12	294.67	Yes	1	1	normal copulation	Yes
86	O-O	pure species control	O	purecontrol.O018	O	O	O	Female to Male	7.64	NA	No	0	0	interest	No
87	O-O	pure species control	O	purecontrol.O019	O	O	O	Male to Female	465.04	610.06	Yes	1	1	normal copulation	Yes
88	O-O	pure species control	O	purecontrol.O020	O	O	O	Female to Male	5.61	70.39	Yes	1	1	normal copulation	Yes
89	O-O	pure species control	O	purecontrol.O021	O	O	O	Female to Male	6.28	87.25	Yes	1	1	normal copulation	Yes
90	O-O	pure species control	O	purecontrol.O022	O	O	O	Female to Male	2.75	67.02	Yes	1	1	normal copulation	Yes
91	O-O	pure species control	O	purecontrol.O023	O	O	O	NA	NA	NA	No	0	0	no interest	No
92	O-O	pure species control	O	purecontrol.O024	O	O	O	Female to Male	14.67	174.69	Yes	1	1	normal copulation	Yes
93	O-O	pure species control	O	purecontrol.O025	O	O	O	Female to Male	12.03	493.73	Yes	1	1	normal copulation	Yes
94	O-O	pure species control	O	purecontrol.O026	O	O	O	Male to Female	32.98	224.11	Yes	1	1	normal copulation	Yes
95	O-O	pure species control	O	purecontrol.O027	O	O	O	Female to Male	2.37	96.73	Yes	1	1	normal copulation	Yes
96	O-O	pure species control	O	purecontrol.O028	O	O	O	Female to Male	6.31	167.88	Yes	1	1	normal copulation	Yes
97	O-O	pure species control	O	purecontrol.O029	O	O	O	NA	NA	NA	No	0	0	no interest	No
98	O-O	pure species control	O	purecontrol.O030	O	O	O	Female to Male	32.34	57.39	Yes	1	1	normal copulation	Yes
99	O-O	pure species control	O	purecontrol.O031	O	O	O	Female to Male	2.98	102.26	Yes	1	1	normal copulation	Yes
100	O-O	pure species control	O	purecontrol.O032	O	O	O	Female to Male	2.63	105.4	Yes	1	1	normal copulation	Yes
101	O-O	pure species control	O	purecontrol.O033	O	O	O	Female to Male	60.17	264.92	Yes	1	1	normal copulation	Yes
102	O-O	pure species control	O	purecontrol.O034	O	O	O	Female to Male	6.73	71.76	Yes	1	1	normal copulation	Yes
103	O-O	pure species control	O	purecontrol.O035	O	O	O	Male to Female	13.03	41.31	Yes	1	1	normal copulation	Yes
104	O-O	pure species control	O	purecontrol.O036	O	O	O	Female to Male	41.71	495.28	Yes	1	1	normal copulation	Yes
105	O-O	pure species control	O	purecontrol.O037	O	O	O	Female to Male	22.33	91.45	Yes	1	1	normal copulation	Yes
106	O-O	pure species control	O	purecontrol.O038	O	O	O	Female to Male	10.59	NA	No	0	0	interest	No
107	O-O	pure species control	O	purecontrol.O039	O	O	O	Female to Male	6.4	484.23	Yes	1	2	normal copulation	Yes
108	O-O	pure species control	O	purecontrol.O040	O	O	O	Female to Male	5.9	112.4	Yes	1	1	normal copulation	Yes
109	O-O	pure species control	O	purecontrol.O041	O	O	O	Female to Male	9.69	612.35	Yes	1	1	normal copulation	Yes
110	O-O	pure species control	O	purecontrol.O042	O	O	O	Female to Male	NA	310.28	Yes	1	1	normal copulation	Yes
111	G-O	pure species; parental	G	purecross.G001	O	G	G	Female to Male	2.11	438.08	Yes	1	3	normal copulation	Yes
112	G-O	pure species	G	purecross.G002	O	G	G	Female to Male	4.77	231.02	Yes	1	2	normal copulation	Yes
113	G-O	pure species	G	purecross.G003	O	G	G	Male to Female	4.39	535.64	Yes	1	5	normal copulation	Yes
114	G-O	pure species	G	purecross.G004	O	G	G	Female to Male	5.79	NA	No	0	0	interest	No
115	G-O	pure species	G	purecross.G005	O	G	G	Female to Male	3.66	646.49	Yes	1	3	display	No
116	G-O	pure species	G	purecross.G006	O	G	G	Female to Male	4.36	NA	No	0	0	interest	No
117	G-O	pure species	G	purecross.G007	O	G	G	Female to Male	2.25	255.95	Yes	1	1	normal copulation	Yes
118	G-O	pure species	G	purecross.G008	O	G	G	Female to Male	8.5	NA	No	0	0	interest	No
119	G-O	pure species	G	purecross.G009	O	G	G	Female to Male	26.66	NA	No	0	0	interest	No
120	G-O	pure species	G	purecross.G010	O	G	G	Female to Male	3.87	NA	No	0	0	interest	No
121	G-O	pure species	G	purecross.G011	O	G	G	Male to Female	11.23	429.04	Yes	1	1	normal copulation	Yes
122	G-O	pure species	G	purecross.G012	O	G	G	Female to Male	43.32	157.53	Yes	1	4	no arrest	No
123	G-O	pure species	G	purecross.G013	O	G	G	Male to Female	10.75	222.95	Yes	1	1	normal copulation	Yes
124	G-O	pure species	G	purecross.G014	O	G	G	Male to Female	2.97	NA	No	0	0	interest	No
125	G-O	pure species	G	purecross.G015	O	G	G	Male to Female	45.03	64.87	Yes	1	4	display	No
126	G-O	pure species	G	purecross.G016	O	G	G	Male to Female	6.51	252.17	Yes	1	1	normal copulation	Yes
127	G-O	pure species	G	purecross.G017	O	G	G	Male to Female	84.83	589.29	Yes	1	3	normal copulation	Yes
128	G-O	pure species	G	purecross.G018	O	G	G	Male to Female	10.17	250.61	Yes	1	1	normal copulation	Yes
129	G-O	pure species	G	purecross.G019	O	G	G	Female to Male	33.03	283.41	Yes	1	3	normal copulation	Yes
130	G-O	pure species	G	purecross.G020	O	G	G	Female to Male	27.79	81.17	Yes	1	1	normal copulation	Yes
131	G-O	pure species	G	purecross.G021	O	G	G	Male to Female	8.95	70.27	Yes	1	1	normal copulation	Yes
132	G-O	pure species	G	purecross.G022	O	G	G	Male to Female	11.08	645	Yes	1	5	no arrest	No
133	G-O	pure species	G	purecross.G023	O	G	G	Female to Male	19.88	90.83	Yes	1	1	normal copulation	Yes
134	G-O	pure species	G	purecross.G024	O	G	G	Male to Female	4.84	285.75	Yes	1	4	normal copulation	Yes
135	G-O	pure species	G	purecross.G025	O	G	G	Female to Male	1.27	NA	No	0	0	interest	No
136	G-O	pure species	G	purecross.G026	O	G	G	Female to Male	5.71	53.96	Yes	1	1	normal copulation	Yes
137	G-O	pure species	G	purecross.G027	O	G	G	Female to Male	23.8	154.67	Yes	1	3	display	No
138	G-O	pure species	G	purecross.G028	O	G	G	Female to Male	14.92	187.29	Yes	1	1	normal copulation	Yes
139	G-O	pure species	G	purecross.G029	O	G	G	Female to Male	23.26	NA	No	0	0	interest	No
140	G-O	pure species	G	purecross.G030	O	G	G	Female to Male	5.42	257.26	Yes	2	4	normal copulation	Yes
141	G-O	pure species	G	purecross.G031	O	G	G	Male to Female	4.87	146.37	Yes	1	1	normal copulation	Yes
142	G-O	pure species	G	purecross.G032	O	G	G	Female to Male	10.33	357.2	Yes	1	1	normal copulation	Yes
143	G-O	pure species	G	purecross.G033	O	G	G	Female to Male	6.48	105.34	Yes	1	2	normal copulation	Yes
144	G-O	pure species	G	purecross.G034	O	G	G	Male to Female	12.51	42.42	Yes	1	1	normal copulation	Yes
145	G-O	pure species	G	purecross.G035	O	G	G	Female to Male	6.9	410	Yes	1	1	normal copulation	Yes
146	G-O	pure species	G	purecross.G036	O	G	G	Female to Male	10.48	475.28	Yes	1	2	normal copulation	Yes
147	G-O	pure species	G	purecross.G037	O	G	G	Female to Male	36.01	84.67	Yes	1	1	normal copulation	Yes
148	G-O	pure species	G	purecross.G038	O	G	G	Female to Male	5.35	116.99	Yes	1	1	normal copulation	Yes
149	G-O	pure species	G	purecross.G039	O	G	G	Female to Male	7.01	NA	No	0	0	interest	No
150	G-O	pure species	G	purecross.G040	O	G	G	Female to Male	1.19	161.89	Yes	1	1	normal copulation	Yes
151	G-O	pure species	G	purecross.G041	O	G	G	Female to Male	6.76	228.48	Yes	1	1	normal copulation	Yes
152	G-O	pure species	G	purecross.G042	O	G	G	Female to Male	5.5	66.68	Yes	1	5	no arrest	No
153	G-O	pure species	G	purecross.G043	O	G	G	Female to Male	7.44	331.36	Yes	1	1	normal copulation	Yes
154	G-O	pure species	G	purecross.G044	O	G	G	Female to Male	11.42	NA	No	0	0	interest	No
155	G-O	pure species	G	purecross.G045	O	G	G	Female to Male	8.36	625.64	Yes	1	1	normal copulation	Yes
156	G-O	pure species	G	purecross.G046	O	G	G	Female to Male	19.85	602.57	Yes	1	4	normal copulation	Yes
157	G-O	pure species	G	purecross.G047	O	G	G	Female to Male	22.45	NA	No	0	0	interest	No
158	G-O	pure species	G	purecross.G048	O	G	G	Female to Male	25.76	NA	No	0	0	interest	No
159	G-O	pure species	G	purecross.G049	O	G	G	Female to Male	9.72	182.84	Yes	1	1	attempted copulation	No
160	G-O	pure species	G	purecross.G050	O	G	G	Female to Male	17.28	NA	No	0	0	interest	No
161	G-O	pure species	G	purecross.G051	O	G	G	Female to Male	50.65	81.72	Yes	1	1	normal copulation	Yes
162	G-O	pure species	G	purecross.G052	O	G	G	Female to Male	19.67	474.3	Yes	1	1	normal copulation	Yes
163	G-O	pure species	G	purecross.G053	O	G	G	Female to Male	6.91	NA	No	0	0	interest	No
164	G-O	pure species	G	purecross.G054	O	G	G	Male to Female	6.3	55.16	Yes	1	1	normal copulation	Yes
165	G-O	pure species	G	purecross.G055	O	G	G	Male to Female	7.78	19.23	Yes	1	1	normal copulation	Yes
166	G-O	pure species	G	purecross.G056	O	G	G	Female to Male	27.31	NA	No	0	0	interest	No
167	G-O	pure species	G	purecross.G057	O	G	G	Male to Female	49.89	271.82	Yes	1	3	normal copulation	Yes
168	G-O	pure species	G	purecross.G058	O	G	G	Female to Male	16.05	434.78	Yes	1	1	normal copulation	Yes
169	G-O	pure species	G	purecross.G059	O	G	G	Female to Male	36.11	261.36	Yes	1	1	normal copulation	Yes
170	G-O	pure species	G	purecross.G060	O	G	G	Female to Male	4.89	325.36	Yes	1	1	normal copulation	Yes
171	G-O	pure species	G	purecross.G061	O	G	G	Female to Male	50.52	596.94	Yes	1	3	normal copulation	Yes
172	G-O	pure species	G	purecross.G062	O	G	G	Female to Male	6.57	219	Yes	1	1	normal copulation	Yes
173	G-O	pure species	G	purecross.G063	O	G	G	Female to Male	36.42	491.36	Yes	1	0	mount	No
174	G-O	pure species	G	purecross.G064	O	G	G	Female to Male	2.77	604.78	Yes	1	1	no arrest	No
175	O-G	pure species	O	purecross.O001	G	O	O	Female to Male	5.39	49.27	Yes	1	1	normal copulation	Yes
176	O-G	pure species	O	purecross.O002	G	O	O	Female to Male	18.35	50.81	Yes	1	2	normal copulation	Yes
177	O-G	pure species	O	purecross.O003	G	O	O	Male to Female	5.33	557.15	Yes	1	1	normal copulation	Yes
178	O-G	pure species	O	purecross.O004	G	O	O	Female to Male	4.24	544.13	Yes	1	2	normal copulation	Yes
179	O-G	pure species	O	purecross.O005	G	O	O	Female to Male	7.31	16.01	Yes	1	1	normal copulation	Yes
180	O-G	pure species	O	purecross.O006	G	O	O	Female to Male	9.12	21.28	Yes	1	2	normal copulation	Yes
181	O-G	pure species	O	purecross.O007	G	O	O	Female to Male	10.32	47.12	Yes	1	2	normal copulation	Yes
182	O-G	pure species; parental	O	purecross.O008	G	O	O	Male to Female	6.17	213.14	Yes	1	3	normal copulation	Yes
183	O-G	pure species	O	purecross.O009	G	O	O	Female to Male	21.44	98.86	Yes	1	2	normal copulation	Yes
184	O-G	pure species	O	purecross.O010	G	O	O	Female to Male	9.94	42.44	Yes	1	3	normal copulation	Yes
185	O-G	pure species	O	purecross.O011	G	O	O	Female to Male	2.54	10.14	Yes	1	2	normal copulation	Yes
186	O-G	pure species	O	purecross.O012	G	O	O	Female to Male	2.04	436.67	Yes	1	1	normal copulation	Yes
187	O-G	pure species	O	purecross.O013	G	O	O	Female to Male	3.27	251.6	Yes	1	1	normal copulation	Yes
188	O-G	pure species	O	purecross.O014	G	O	O	Female to Male	6.49	58.53	Yes	1	4	normal copulation	Yes
189	O-G	pure species	O	purecross.O015	G	O	O	Female to Male	2.75	25.94	Yes	1	4	normal copulation	Yes
190	O-G	pure species	O	purecross.O016	G	O	O	Female to Male	5.14	44.47	Yes	1	1	normal copulation	Yes
191	O-G	pure species	O	purecross.O017	G	O	O	Female to Male	6.54	103.37	Yes	1	3	normal copulation	Yes
192	O-G	pure species	O	purecross.O018	G	O	O	Male to Female	12.8	421.3	Yes	1	2	normal copulation	Yes
193	O-G	pure species	O	purecross.O019	G	O	O	Female to Male	3.68	88.92	Yes	1	2	normal copulation	Yes
194	O-G	pure species	O	purecross.O020	G	O	O	Female to Male	4.08	35.35	Yes	1	1	normal copulation	Yes
195	O-G	pure species	O	purecross.O021	G	O	O	Female to Male	7.2	120.97	Yes	1	2	normal copulation	Yes
196	O-G	pure species	O	purecross.O022	G	O	O	Female to Male	6.11	68.29	Yes	1	3	normal copulation	Yes
197	O-G	pure species	O	purecross.O023	G	O	O	Female to Male	3.7	85.44	Yes	1	2	normal copulation	Yes
198	O-G	pure species	O	purecross.O024	G	O	O	Female to Male	6.7	NA	No	0	0	interest	No
199	O-G	pure species	O	purecross.O025	G	O	O	Female to Male	13.36	204.41	Yes	1	2	normal copulation	Yes
200	O-G	pure species	O	purecross.O026	G	O	O	Male to Female	5.75	140.81	Yes	1	1	normal copulation	Yes
201	O-G	pure species	O	purecross.O027	G	O	O	Male to Female	12.74	26.72	Yes	1	1	normal copulation	Yes
202	O-G	pure species	O	purecross.O028	G	O	O	Female to Male	16.55	35.57	Yes	1	1	normal copulation	Yes
203	O-G	pure species	O	purecross.O029	G	O	O	Female to Male	53.39	66.45	Yes	1	2	normal copulation	Yes
204	O-G	pure species	O	purecross.O030	G	O	O	Female to Male	10.78	43.03	Yes	1	1	normal copulation	Yes
205	O-G	pure species	O	purecross.O031	G	O	O	Female to Male	10.3	39.13	Yes	1	2	normal copulation	Yes
206	O-G	pure species	O	purecross.O032	G	O	O	Female to Male	4.8	NA	No	0	0	interest	No
207	O-G	pure species	O	purecross.O033	G	O	O	Female to Male	0.89	37.24	Yes	1	2	normal copulation	Yes
208	O-G	pure species	O	purecross.O034	G	O	O	Female to Male	3.4	254.55	Yes	1	2	normal copulation	Yes
209	O-G	pure species	O	purecross.O035	G	O	O	Female to Male	1.8	19.92	Yes	1	2	normal copulation	Yes
210	O-G	pure species	O	purecross.O036	G	O	O	Female to Male	1.59	32.72	Yes	1	1	normal copulation	Yes
211	O-G	pure species	O	purecross.O037	G	O	O	Female to Male	3.55	58.17	Yes	1	2	normal copulation	Yes
212	O-G	pure species	O	purecross.O038	G	O	O	Female to Male	4.65	226.37	Yes	1	1	normal copulation	Yes
213	O-G	pure species	O	purecross.O039	G	O	O	Male to Female	5.4	56.31	Yes	1	1	normal copulation	Yes
214	O-G	pure species	O	purecross.O040	G	O	O	Male to Female	6.5	260.6	Yes	1	2	normal copulation	Yes
215	O-G	pure species	O	purecross.O041	G	O	O	Female to Male	5.22	423.61	Yes	1	1	normal copulation	Yes
216	O-G	pure species	O	purecross.O042	G	O	O	Female to Male	2.68	78.87	Yes	1	1	normal copulation	Yes
217	O-G	pure species	O	purecross.O043	G	O	O	Female to Male	10.09	40.98	Yes	1	1	normal copulation	Yes
218	O-G	pure species	O	purecross.O044	G	O	O	Female to Male	7.49	150.41	Yes	1	2	normal copulation	Yes
219	O-G	pure species	O	purecross.O045	G	O	O	Female to Male	3.55	NA	No	0	0	interest	No
220	O-G	pure species	O	purecross.O046	G	O	O	Female to Male	6.26	142.66	Yes	1	2	normal copulation	Yes
221	O-G	pure species	O	purecross.O047	G	O	O	Female to Male	5.03	NA	No	0	0	interest	No
222	O-G	pure species	O	purecross.O048	G	O	O	Female to Male	6.11	389.27	Yes	1	1	normal copulation	Yes
223	O-G	pure species	O	purecross.O049	G	O	O	Female to Male	20.06	NA	No	0	0	interest	No
224	O-G	pure species	O	purecross.O050	G	O	O	Female to Male	10.51	180.22	Yes	1	2	normal copulation	Yes
225	O-G	pure species	O	purecross.O051	G	O	O	Female to Male	1.52	34.23	Yes	1	2	normal copulation	Yes
226	O-G	pure species	O	purecross.O052	G	O	O	Female to Male	5.61	98.46	Yes	1	2	normal copulation	Yes
227	O-G	pure species	O	purecross.O053	G	O	O	Female to Male	13.11	75.59	Yes	1	1	attempted copulation	No
228	O-G	pure species	O	purecross.O054	G	O	O	Female to Male	5.19	49.89	Yes	1	1	normal copulation	Yes
229	O-G	pure species	O	purecross.O055	G	O	O	Female to Male	5	75.56	Yes	1	2	normal copulation	Yes
230	O-G	pure species	O	purecross.O056	G	O	O	Female to Male	8.23	128.28	Yes	2	1	normal copulation	Yes
231	O-G	pure species	O	purecross.O057	G	O	O	Female to Male	3.84	173.33	Yes	1	2	normal copulation	Yes
232	O-G	pure species	O	purecross.O058	G	O	O	Female to Male	6.22	59.87	Yes	1	1	normal copulation	Yes
233	O-G	pure species	O	purecross.O059	G	O	O	Female to Male	7.64	92.19	Yes	1	1	normal copulation	Yes
234	O-G	pure species	O	purecross.O060	G	O	O	Female to Male	6.61	46.21	Yes	1	2	normal copulation	Yes
235	GO-O	hybrid	GO	GO001	O	G	O	NA	NA	NA	No	0	0	no interest	No
236	GO-G	hybrid	GO	GO002	G	G	O	Male to Female	22.69	52.63	Yes	1	0	mount	No
237	GO-O	hybrid	GO	GO003	O	G	O	Male to Female	23.33	92.48	Yes	1	7	normal copulation	Yes
238	GO-G	hybrid	GO	GO004	G	G	O	Female to Male	11.35	100.94	Yes	1	3	normal copulation	Yes
239	GO-O	hybrid	GO	GO005	O	G	O	Male to Female	5.73	26.37	Yes	1	2	normal copulation	Yes
240	GO-G	hybrid	GO	GO006	G	G	O	Male to Female	6.06	139.28	Yes	1	3	normal copulation	Yes
241	GO-O	hybrid	GO	GO007	O	G	O	Female to Male	12.93	202.32	Yes	1	3	normal copulation	Yes
242	GO-G	hybrid	GO	GO008	G	G	O	Female to Male	6.11	NA	No	0	0	interest	No
243	GO-O	hybrid	GO	GO009	O	G	O	Male to Female	4.45	507.89	Yes	1	6	display	No
244	GO-G	hybrid	GO	GO010	G	G	O	Female to Male	72.41	168.5	Yes	1	5	normal copulation	Yes
245	GO-O	hybrid	GO	GO011	O	G	O	Female to Male	24.93	61.07	Yes	1	1	normal copulation	Yes
246	GO-G	hybrid	GO	GO012	G	G	O	Male to Female	5.64	177.82	Yes	1	5	normal copulation	Yes
247	GO-O	hybrid	GO	GO013	O	G	O	Male to Female	83.05	91.21	Yes	1	1	normal copulation	Yes
248	GO-G	hybrid	GO	GO014	G	G	O	Male to Female	6.95	100.38	Yes	1	4	normal copulation	Yes
249	GO-O	hybrid	GO	GO015	O	G	O	Female to Male	6.94	119.22	Yes	1	1	normal copulation	Yes
250	GO-G	hybrid	GO	GO016	G	G	O	Female to Male	13.16	59.8	Yes	1	10	display	No
251	GO-O	hybrid	GO	GO017	O	G	O	Female to Male	2.18	54.71	Yes	1	10	display	No
252	GO-G	hybrid	GO	GO018	G	G	O	Female to Male	12.85	NA	No	0	0	interest	No
253	GO-O	hybrid	GO	GO019	O	G	O	Male to Female	39.72	NA	No	0	0	interest	No
254	GO-G	hybrid	GO	GO020	G	G	O	Female to Male	16.88	NA	No	0	0	interest	No
255	GO-O	hybrid	GO	GO021	O	G	O	Female to Male	17.11	115.08	Yes	1	1	normal copulation	Yes
256	GO-O	hybrid	GO	GO022	O	G	O	Female to Male	32.7	56.67	Yes	1	1	normal copulation	Yes
257	GO-G	hybrid	GO	GO023	G	G	O	Male to Female	6.1	NA	No	0	0	interest	No
258	GO-O	hybrid	GO	GO024	O	G	O	Female to Male	6.55	NA	No	0	0	interest	No
259	GO-G	hybrid	GO	GO025	G	G	O	Female to Male	7.39	58.52	Yes	1	7	normal copulation	Yes
260	GO-O	hybrid	GO	GO026	O	G	O	Male to Female	18.14	600.6	Yes	1	3	normal copulation	Yes
261	GO-G	hybrid	GO	GO027	G	G	O	Female to Male	7.82	181.47	Yes	1	2	normal copulation	Yes
262	GO-O	hybrid	GO	GO028	O	G	O	Female to Male	20.97	NA	No	0	0	interest	No
263	GO-G	hybrid	GO	GO029	G	G	O	Male to Female	5.86	344.22	Yes	1	3	normal copulation	Yes
264	GO-O	hybrid	GO	GO030	O	G	O	Female to Male	320.81	355.34	Yes	1	6	normal copulation	Yes
265	GO-G	hybrid	GO	GO031	G	G	O	Female to Male	190.2	NA	No	0	0	interest	No
266	GO-O	hybrid	GO	GO032	O	G	O	Female to Male	59.64	NA	No	0	0	interest	No
267	GO-G	hybrid	GO	GO033	G	G	O	Female to Male	215.5	226.22	Yes	1	2	normal copulation	Yes
268	GO-O	hybrid	GO	GO034	O	G	O	Male to Female	61.3	75.41	Yes	1	1	normal copulation	Yes
269	GO-G	hybrid	GO	GO035	G	G	O	Female to Male	53.64	400.77	Yes	1	2	normal copulation	Yes
270	GO-O	hybrid	GO	GO036	O	G	O	Female to Male	25.41	NA	No	0	0	interest	No
271	GO-G	hybrid	GO	GO037	G	G	O	Female to Male	178.96	NA	No	0	0	interest	No
272	GO-O	hybrid	GO	GO038	O	G	O	Female to Male	2.71	304	Yes	1	2	normal copulation	Yes
273	GO-G	hybrid	GO	GO039	G	G	O	Female to Male	8.71	68.52	Yes	1	2	normal copulation	Yes
274	GO-O	hybrid	GO	GO040	O	G	O	Male to Female	17.77	NA	No	0	0	interest	No
275	GO-G	hybrid	GO	GO041	G	G	O	Female to Male	9.49	297.86	Yes	1	2	normal copulation	Yes
276	GO-O	hybrid	GO	GO042	O	G	O	Female to Male	28.82	147.18	Yes	1	1	normal copulation	Yes
277	GO-G	hybrid	GO	GO043	G	G	O	Male to Female	19.23	414.98	Yes	1	2	normal copulation	Yes
278	GO-O	hybrid	GO	GO044	O	G	O	Female to Male	9.47	21.91	Yes	1	1	normal copulation	Yes
279	GO-G	hybrid	GO	GO045	G	G	O	Female to Male	222.29	241.62	Yes	1	4	normal copulation	Yes
280	GO-O	hybrid	GO	GO046	O	G	O	Female to Male	15.86	596.47	Yes	1	1	normal copulation	Yes
281	GO-G	hybrid	GO	GO047	G	G	O	Female to Male	109.1	143.74	Yes	1	1	normal copulation	Yes
282	GO-O	hybrid	GO	GO048	O	G	O	Female to Male	2.03	60.25	Yes	1	1	normal copulation	Yes
283	GO-G	hybrid	GO	GO049	G	G	O	Female to Male	69.86	579.28	Yes	1	3	normal copulation	Yes
284	GO-O	hybrid	GO	GO050	O	G	O	Female to Male	19.03	634.05	Yes	1	2	normal copulation	Yes
285	GO-G	hybrid	GO	GO051	G	G	O	Male to Female	328.15	NA	No	0	0	interest	No
286	GO-O	hybrid	GO	GO052	O	G	O	Female to Male	4.75	105.46	Yes	1	1	normal copulation	Yes
287	GO-G	hybrid	GO	GO053	G	G	O	Female to Male	8.03	415.96	Yes	1	3	normal copulation	Yes
288	GO-O	hybrid	GO	GO054	O	G	O	Female to Male	149.59	NA	No	0	0	interest	No
289	GO-G	hybrid	GO	GO055	G	G	O	Female to Male	5.47	NA	No	0	0	interest	No
290	GO-O	hybrid	GO	GO056	O	G	O	Female to Male	4.62	NA	No	0	0	interest	No
291	GO-G	hybrid	GO	GO057	G	G	O	Female to Male	11.46	480.19	Yes	1	3	normal copulation	Yes
292	GO-O	hybrid	GO	GO058	O	G	O	Female to Male	77.42	188.86	Yes	1	1	normal copulation	Yes
293	GO-G	hybrid	GO	GO059	G	G	O	Female to Male	51.52	107.66	Yes	1	1	normal copulation	Yes
294	GO-O	hybrid	GO	GO060	O	G	O	NA	NA	NA	No	0	0	no interest	No
295	GO-G	hybrid	GO	GO061	G	G	O	Female to Male	4.37	34.64	Yes	1	3	normal copulation	Yes
296	GO-O	hybrid	GO	GO062	O	G	O	Female to Male	28.02	NA	No	0	0	interest	No
297	GO-G	hybrid	GO	GO063	G	G	O	Female to Male	5.69	117.41	Yes	1	2	normal copulation	Yes
298	GO-O	hybrid	GO	GO064	O	G	O	Female to Male	248.93	NA	No	0	0	interest	No
299	GO-G	hybrid	GO	GO065	G	G	O	Female to Male	60.25	NA	No	0	0	interest	No
300	GO-O	hybrid	GO	GO066	O	G	O	Female to Male	2.53	130.71	Yes	1	1	normal copulation	Yes
301	GO-G	hybrid	GO	GO067	G	G	O	Female to Male	5.52	NA	No	0	0	interest	No
302	GO-O	hybrid	GO	GO068	O	G	O	Male to Female	4.65	584.01	Yes	1	1	normal copulation	Yes
303	GO-G	hybrid	GO	GO069	G	G	O	Female to Male	85.53	106.95	Yes	1	3	normal copulation	Yes
304	GO-O	hybrid	GO	GO070	O	G	O	Female to Male	26.48	518.07	Yes	1	1	normal copulation	Yes
305	GO-G	hybrid	GO	GO071	G	G	O	Female to Male	132.96	424.17	Yes	1	2	normal copulation	Yes
306	GO-O	hybrid	GO	GO072	O	G	O	Female to Male	4.5	15.89	Yes	1	1	normal copulation	Yes
307	GO-G	hybrid	GO	GO073	G	G	O	Male to Female	2.81	50.03	Yes	1	4	normal copulation	Yes
308	GO-O	hybrid	GO	GO074	O	G	O	Female to Male	8.48	NA	No	0	0	interest	No
309	GO-G	hybrid	GO	GO075	G	G	O	Female to Male	4.2	79.92	Yes	1	4	normal copulation	Yes
310	GO-O	hybrid	GO	GO076	O	G	O	Female to Male	17	41.6	Yes	1	2	normal copulation	Yes
311	GO-G	hybrid	GO	GO077	G	G	O	Female to Male	2.28	30.55	Yes	1	2	normal copulation	Yes
312	GO-O	hybrid	GO	GO078	O	G	O	Female to Male	20.22	NA	No	0	0	interest	No
313	GO-G	hybrid	GO	GO079	G	G	O	Male to Female	2.87	71.7	Yes	1	3	normal copulation	Yes
314	GO-O	hybrid	GO	GO080	O	G	O	Female to Male	15.03	346.89	Yes	1	1	normal copulation	Yes
315	GO-G	hybrid	GO	GO081	G	G	O	Male to Female	14.61	110.4	Yes	1	2	normal copulation	Yes
316	GO-O	hybrid	GO	GO082	O	G	O	Male to Female	86.56	107.22	Yes	1	6	normal copulation	Yes
317	GO-G	hybrid	GO	GO083	G	G	O	Female to Male	5.11	396.53	Yes	1	3	normal copulation	Yes
318	GO-O	hybrid	GO	GO084	O	G	O	Female to Male	65.89	218.2	Yes	1	1	normal copulation	Yes
319	GO-G	hybrid	GO	GO085	G	G	O	Female to Male	5.07	45.11	Yes	1	3	normal copulation	Yes
320	GO-O	hybrid	GO	GO086	O	G	O	Female to Male	3.03	211.56	Yes	1	1	normal copulation	Yes
321	GO-G	hybrid	GO	GO087	G	G	O	Male to Female	3.97	77.86	Yes	1	3	normal copulation	Yes
322	GO-O	hybrid	GO	GO088	O	G	O	Female to Male	21.25	NA	No	0	0	interest	No
323	GO-G	hybrid	GO	GO089	G	G	O	Female to Male	3.5	88.88	Yes	1	3	normal copulation	Yes
324	GO-O	hybrid	GO	GO090	O	G	O	Female to Male	4.05	297.77	Yes	1	1	normal copulation	Yes
325	GO-G	hybrid	GO	GO091	G	G	O	Female to Male	8.82	50.49	Yes	1	2	normal copulation	Yes
326	GO-O	hybrid	GO	GO092	O	G	O	Female to Male	22.51	306.93	Yes	1	1	normal copulation	Yes
327	GO-G	hybrid	GO	GO093	G	G	O	Female to Male	NA	NA	No	0	0	interest	No
328	GO-O	hybrid	GO	GO094	O	G	O	Male to Female	55.96	514.02	Yes	1	1	normal copulation	Yes
329	GO-G	hybrid	GO	GO095	G	G	O	NA	NA	NA	No	0	0	no interest	No
330	GO-O	hybrid	GO	GO096	O	G	O	Female to Male	2.66	68.27	Yes	1	13	no arrest	No
331	GO-G	hybrid	GO	GO097	G	G	O	Female to Male	4.56	10.88	Yes	1	1	normal copulation	Yes
332	GO-O	hybrid	GO	GO098	O	G	O	Female to Male	11.15	462.22	Yes	1	8	display	No
333	GO-G	hybrid	GO	GO099	G	G	O	Female to Male	15.88	34.02	Yes	1	4	normal copulation	Yes
334	GO-O	hybrid	GO	GO100	O	G	O	Male to Female	381.06	484.53	Yes	1	1	normal copulation	Yes
335	GO-G	hybrid	GO	GO101	G	G	O	Female to Male	12.06	72.39	Yes	1	3	normal copulation	Yes
336	GO-O	hybrid	GO	GO102	O	G	O	Female to Male	1.68	194.23	Yes	1	5	normal copulation	Yes
337	GO-G	hybrid	GO	GO103	G	G	O	Female to Male	4.67	148.1	Yes	1	5	normal copulation	Yes
338	GO-O	hybrid	GO	GO104	O	G	O	Female to Male	36.75	NA	No	0	0	interest	No
339	GO-G	hybrid	GO	GO105	G	G	O	Male to Female	22.76	NA	No	0	0	interest	No
340	GO-O	hybrid	GO	GO106	O	G	O	Female to Male	13.32	48.5	Yes	1	1	normal copulation	Yes
341	GO-G	hybrid	GO	GO107	G	G	O	Female to Male	6.69	120.02	Yes	1	2	normal copulation	Yes
342	GO-O	hybrid	GO	GO108	O	G	O	Female to Male	65.52	188.2	Yes	1	2	normal copulation	Yes
343	GO-G	hybrid	GO	GO109	G	G	O	Female to Male	33.69	84.8	Yes	1	1	normal copulation	Yes
344	GO-O	hybrid	GO	GO110	O	G	O	Male to Female	51.83	253.44	Yes	1	1	normal copulation	Yes
345	GO-G	hybrid	GO	GO111	G	G	O	Female to Male	45.08	NA	No	0	0	interest	No
346	GO-O	hybrid	GO	GO112	O	G	O	Female to Male	12.62	297.27	Yes	1	1	normal copulation	Yes
347	GO-G	hybrid	GO	GO113	G	G	O	Female to Male	2.77	363.25	Yes	1	4	normal copulation	Yes
348	GO-O	hybrid	GO	GO114	O	G	O	Female to Male	17.61	174.17	Yes	1	1	normal copulation	Yes
349	GO-G	hybrid	GO	GO115	G	G	O	Female to Male	307.86	379.57	Yes	1	3	normal copulation	Yes
350	GO-O	hybrid	GO	GO116	O	G	O	Female to Male	14	116	Yes	1	5	normal copulation	Yes
351	GO-G	hybrid	GO	GO117	G	G	O	Female to Male	4.31	82.51	Yes	1	2	normal copulation	Yes
352	GO-O	hybrid	GO	GO118	O	G	O	Female to Male	33.81	NA	No	0	0	interest	No
353	GO-G	hybrid	GO	GO119	G	G	O	Male to Female	9.55	43.34	Yes	1	1	normal copulation	Yes
354	GO-O	hybrid	GO	GO120	O	G	O	Female to Male	2.29	NA	No	0	0	interest	No
355	GO-G	hybrid	GO	GO121	G	G	O	Female to Male	27	107.39	Yes	1	11	display	No
356	GO-O	hybrid	GO	GO122	O	G	O	Female to Male	22.01	582.93	Yes	1	1	normal copulation	Yes
357	GO-G	hybrid	GO	GO123	G	G	O	Female to Male	13.27	517.92	Yes	1	5	normal copulation	Yes
358	GO-O	hybrid	GO	GO124	O	G	O	Female to Male	12.62	511.93	Yes	1	1	normal copulation	Yes
359	GO-G	hybrid	GO	GO125	G	G	O	Female to Male	3.75	181.89	Yes	1	3	normal copulation	Yes
360	GO-O	hybrid	GO	GO126	O	G	O	Female to Male	4.78	127.3	Yes	1	1	normal copulation	Yes
361	GO-G	hybrid	GO	GO127	G	G	O	Female to Male	17	513.67	Yes	1	2	normal copulation	Yes
362	GO-O	hybrid	GO	GO128	O	G	O	Female to Male	5.5	266.96	Yes	1	2	normal copulation	Yes
363	GO-G	hybrid	GO	GO129	G	G	O	Female to Male	24.56	NA	No	0	0	interest	No
364	GO-O	hybrid	GO	GO130	O	G	O	Female to Male	1.72	NA	No	0	0	interest	No
365	GO-G	hybrid	GO	GO131	G	G	O	Female to Male	4.43	76.72	Yes	1	1	normal copulation	Yes
366	GO-O	hybrid	GO	GO132	O	G	O	Male to Female	175.89	231.8	Yes	5	2	normal copulation	Yes
367	GO-G	hybrid	GO	GO133	G	G	O	Female to Male	3.13	84.81	Yes	1	2	normal copulation	Yes
368	GO-O	hybrid	GO	GO134	O	G	O	Female to Male	31.32	61.7	Yes	1	1	normal copulation	Yes
369	GO-G	hybrid	GO	GO135	G	G	O	Female to Male	12.55	402.31	Yes	1	3	normal copulation	Yes
370	GO-O	hybrid	GO	GO136	O	G	O	Female to Male	8.04	146.67	Yes	1	1	normal copulation	Yes
371	GO-G	hybrid	GO	GO137	G	G	O	Female to Male	10.42	16.52	Yes	1	8	normal copulation	Yes
372	GO-O	hybrid	GO	GO138	O	G	O	Female to Male	10	NA	No	0	0	interest	No
373	GO-G	hybrid	GO	GO139	G	G	O	Female to Male	5.47	81.34	Yes	1	1	normal copulation	Yes
374	GO-O	hybrid	GO	GO140	O	G	O	Male to Female	2.15	187.73	Yes	2	1	normal copulation	Yes
375	GO-G	hybrid	GO	GO141	G	G	O	Female to Male	84.75	105.07	Yes	1	1	normal copulation	Yes
376	GO-O	hybrid	GO	GO142	O	G	O	Male to Female	3.39	216.11	Yes	1	1	normal copulation	Yes
377	GO-G	hybrid	GO	GO143	G	G	O	Female to Male	3.51	106.62	Yes	1	1	normal copulation	Yes
378	GO-O	hybrid	GO	GO144	O	G	O	Male to Female	18.21	445.51	Yes	1	1	normal copulation	Yes
379	GO-G	hybrid	GO	GO145	G	G	O	Male to Female	4.42	135.72	Yes	1	3	normal copulation	Yes
380	GO-O	hybrid	GO	GO146	O	G	O	Female to Male	2.69	143.38	Yes	1	1	normal copulation	Yes
381	GO-O	hybrid	GO	GO147	O	G	O	Female to Male	6.9	129.57	Yes	1	1	normal copulation	Yes
382	GO-G	hybrid	GO	GO148	G	G	O	Female to Male	4.64	35.55	Yes	1	2	normal copulation	Yes
383	GO-O	hybrid	GO	GO149	O	G	O	Male to Female	85.32	NA	No	0	0	interest	No
384	GO-G	hybrid	GO	GO150	G	G	O	Female to Male	3.04	93.64	Yes	1	5	display	No
385	GO-O	hybrid	GO	GO151	O	G	O	Female to Male	28.11	101.98	Yes	1	1	normal copulation	Yes
386	GO-G	hybrid	GO	GO152	G	G	O	Female to Male	7.31	74.09	Yes	1	2	normal copulation	Yes
387	GO-O	hybrid	GO	GO153	O	G	O	Female to Male	2.3	308.75	Yes	1	1	display	No
388	GO-G	hybrid	GO	GO154	G	G	O	Female to Male	7.61	134.61	Yes	1	2	normal copulation	Yes
389	GO-O	hybrid	GO	GO155	O	G	O	Female to Male	38.43	92.39	Yes	1	4	normal copulation	Yes
390	GO-G	hybrid	GO	GO156	G	G	O	Female to Male	3.25	105.83	Yes	1	3	normal copulation	Yes
391	GO-O	hybrid	GO	GO157	O	G	O	Female to Male	45.69	NA	No	0	0	interest	No
392	GO-G	hybrid	GO	GO158	G	G	O	Female to Male	NA	44.41	Yes	1	1	normal copulation	Yes
393	GO-O	hybrid	GO	GO159	O	G	O	Female to Male	23.91	NA	No	0	0	interest	No
394	GO-G	hybrid	GO	GO160	G	G	O	Female to Male	57.97	134.8	Yes	1	1	normal copulation	Yes
395	GO-O	hybrid	GO	GO161	O	G	O	Female to Male	51.34	84.79	Yes	1	1	normal copulation	Yes
396	GO-G	hybrid	GO	GO162	G	G	O	Female to Male	6.88	14.05	Yes	1	4	normal copulation	Yes
397	GO-O	hybrid	GO	GO163	O	G	O	Female to Male	3.37	NA	No	0	0	interest	No
398	GO-G	hybrid	GO	GO164	G	G	O	Female to Male	42.78	88.07	Yes	1	2	normal copulation	Yes
399	GO-O	hybrid	GO	GO165	O	G	O	Female to Male	1.6	164.72	Yes	1	5	normal copulation	Yes
400	GO-G	hybrid	GO	GO166	G	G	O	Male to Female	6.16	58.05	Yes	1	2	normal copulation	Yes
401	GO-O	hybrid	GO	GO167	O	G	O	Female to Male	3.97	196.66	Yes	1	1	normal copulation	Yes
402	GO-G	hybrid	GO	GO168	G	G	O	Female to Male	3.75	288.09	Yes	1	2	normal copulation	Yes
403	GO-O	hybrid	GO	GO169	O	G	O	Female to Male	1.91	144.15	Yes	1	1	normal copulation	Yes
404	GO-G	hybrid	GO	GO170	G	G	O	Female to Male	21	58.02	Yes	1	1	normal copulation	Yes
405	GO-O	hybrid	GO	GO171	O	G	O	Female to Male	3.67	NA	No	0	0	interest	No
406	GO-G	hybrid	GO	GO172	G	G	O	Female to Male	9.21	235.93	Yes	4	1	normal copulation	Yes
407	GO-O	hybrid	GO	GO173	O	G	O	Female to Male	75.13	NA	No	0	0	interest	No
408	GO-G	hybrid	GO	GO174	G	G	O	Male to Female	48.94	NA	No	0	0	interest	No
409	GO-O	hybrid	GO	GO175	O	G	O	Female to Male	310.68	403.07	Yes	1	3	normal copulation	Yes
410	GO-G	hybrid	GO	GO176	G	G	O	Female to Male	4.2	343.59	Yes	1	1	normal copulation	Yes
411	GO-O	hybrid	GO	GO177	O	G	O	Female to Male	1.9	123.09	Yes	1	1	normal copulation	Yes
412	GO-G	hybrid	GO	GO178	G	G	O	Female to Male	1.31	97.17	Yes	1	1	normal copulation	Yes
413	GO-O	hybrid	GO	GO179	O	G	O	Female to Male	2.16	131.43	Yes	1	1	normal copulation	Yes
414	GO-G	hybrid	GO	GO180	G	G	O	Female to Male	12	181.34	Yes	1	3	normal copulation	Yes
415	GO-O	hybrid	GO	GO181	O	G	O	Male to Female	4.55	NA	No	0	0	interest	No
416	GO-G	hybrid	GO	GO182	G	G	O	Female to Male	4.89	33.14	Yes	1	2	normal copulation	Yes
417	GO-O	hybrid	GO	GO183	O	G	O	Female to Male	2	NA	No	0	0	interest	No
418	GO-G	hybrid	GO	GO184	G	G	O	Male to Female	13.28	40.48	Yes	1	4	normal copulation	Yes
419	GO-O	hybrid	GO	GO185	O	G	O	Female to Male	10.64	273.8	Yes	1	2	normal copulation	Yes
420	GO-G	hybrid	GO	GO186	G	G	O	Female to Male	3.69	NA	No	0	0	interest	No
421	GO-O	hybrid	GO	GO187	O	G	O	Male to Female	2.09	164.22	Yes	1	1	normal copulation	Yes
422	GO-G	hybrid	GO	GO188	G	G	O	Female to Male	8.43	44.85	Yes	1	3	normal copulation	Yes
423	GO-O	hybrid	GO	GO189	O	G	O	Female to Male	2.88	NA	No	0	0	interest	No
424	GO-G	hybrid	GO	GO190	G	G	O	Female to Male	23.74	402.55	Yes	1	2	normal copulation	Yes
425	GO-O	hybrid	GO	GO191	O	G	O	Female to Male	10.47	47.97	Yes	1	1	normal copulation	Yes
426	GO-G	hybrid	GO	GO192	G	G	O	Female to Male	5.31	126.92	Yes	1	1	normal copulation	Yes
427	GO-O	hybrid	GO	GO193	O	G	O	Female to Male	245.36	NA	No	0	0	interest	No
428	GO-G	hybrid	GO	GO194	G	G	O	Female to Male	8.5	43.83	Yes	1	1	normal copulation	Yes
429	GO-O	hybrid	GO	GO195	O	G	O	Female to Male	24.79	NA	No	0	0	interest	No
430	GO-G	hybrid	GO	GO196	G	G	O	Female to Male	39.86	102.45	Yes	1	1	normal copulation	Yes
431	GO-O	hybrid	GO	GO197	O	G	O	Female to Male	2.62	175.22	Yes	1	1	normal copulation	Yes
432	GO-G	hybrid	GO	GO198	G	G	O	Female to Male	24	102.29	Yes	1	2	normal copulation	Yes
433	GO-O	hybrid	GO	GO199	O	G	O	Female to Male	22.74	NA	No	0	0	interest	No
434	GO-G	hybrid	GO	GO200	G	G	O	Female to Male	8.13	224.32	Yes	1	4	normal copulation	Yes
435	GO-O	hybrid	GO	GO201	O	G	O	Female to Male	36.11	133.95	Yes	1	1	attempted copulation	No
436	GO-G	hybrid	GO	GO202	G	G	O	Male to Female	1.5	229.33	Yes	1	1	normal copulation	Yes
437	GO-O	hybrid	GO	GO203	O	G	O	Female to Male	1.99	222.91	Yes	1	1	normal copulation	Yes
438	GO-G	hybrid	GO	GO204	G	G	O	Female to Male	22.16	66.24	Yes	1	2	normal copulation	Yes
439	GO-O	hybrid	GO	GO205	O	G	O	Female to Male	10.08	194.17	Yes	1	1	attempted copulation	No
440	GO-G	hybrid	GO	GO206	G	G	O	Female to Male	11.64	68.69	Yes	1	2	normal copulation	Yes
441	GO-O	hybrid	GO	GO207	O	G	O	Female to Male	30.2	582.36	Yes	2	1	normal copulation	Yes
442	GO-G	hybrid	GO	GO208	G	G	O	Male to Female	3.83	149.77	Yes	1	1	normal copulation	Yes
443	GO-O	hybrid	GO	GO209	O	G	O	Female to Male	7.47	NA	No	0	0	interest	No
444	GO-G	hybrid	GO	GO210	G	G	O	Male to Female	4.23	303.9	Yes	1	3	normal copulation	Yes
445	GO-O	hybrid	GO	GO211	O	G	O	Female to Male	5.34	631.42	Yes	1	1	normal copulation	Yes
446	GO-G	hybrid	GO	GO212	G	G	O	Female to Male	2.34	35.77	Yes	1	1	normal copulation	Yes
447	GO-O	hybrid	GO	GO213	O	G	O	Female to Male	3.89	NA	No	0	0	interest	No
448	GO-G	hybrid	GO	GO214	G	G	O	Male to Female	6.92	219.42	Yes	1	2	normal copulation	Yes
449	GO-O	hybrid	GO	GO215	O	G	O	Male to Female	7.22	160.48	Yes	1	1	normal copulation	Yes
450	GO-G	hybrid	GO	GO216	G	G	O	Female to Male	18.94	111.98	Yes	1	1	normal copulation	Yes
451	GO-O	hybrid	GO	GO217	O	G	O	Female to Male	23.62	304.2	Yes	1	1	normal copulation	Yes
452	GO-G	hybrid	GO	GO218	G	G	O	Female to Male	18.69	NA	No	0	0	interest	No
453	GO-O	hybrid	GO	GO219	O	G	O	Female to Male	4.73	140.2	Yes	1	1	normal copulation	Yes
454	GO-G	hybrid	GO	GO220	G	G	O	Female to Male	7.55	43.08	Yes	1	2	normal copulation	Yes
455	GO-O	hybrid	GO	GO221	O	G	O	Male to Female	1.45	NA	No	0	0	interest	No
456	GO-G	hybrid	GO	GO222	G	G	O	Female to Male	56.1	228.75	Yes	1	4	normal copulation	Yes
457	GO-O	hybrid	GO	GO223	O	G	O	Female to Male	7.64	630.59	Yes	1	1	normal copulation	Yes
458	GO-G	hybrid	GO	GO224	G	G	O	Female to Male	17.97	182.48	Yes	1	2	normal copulation	Yes
459	GO-O	hybrid	GO	GO225	O	G	O	Male to Female	5.07	124.57	Yes	1	1	normal copulation	Yes
460	GO-G	hybrid	GO	GO226	G	G	O	Female to Male	3.32	31.21	Yes	2	1	normal copulation	Yes
461	GO-O	hybrid	GO	GO227	O	G	O	Female to Male	2.89	NA	No	0	0	interest	No
462	GO-G	hybrid	GO	GO228	G	G	O	Male to Female	3.07	155.01	Yes	1	1	normal copulation	Yes
463	GO-O	hybrid	GO	GO229	O	G	O	Female to Male	3.84	76.84	Yes	1	3	attempted copulation	No
464	GO-G	hybrid	GO	GO230	G	G	O	Female to Male	69.2	124.5	Yes	1	1	attempted copulation	No
465	GO-O	hybrid	GO	GO231	O	G	O	Male to Female	10.58	23.33	Yes	1	1	attempted copulation	No
466	GO-G	hybrid	GO	GO232	G	G	O	Female to Male	14.23	48.89	Yes	1	1	normal copulation	Yes
467	GO-O	hybrid	GO	GO233	O	G	O	Male to Female	9.12	NA	No	0	0	interest	No
468	GO-G	hybrid	GO	GO234	G	G	O	Female to Male	6.17	59.62	Yes	1	1	no arrest	No
469	GO-O	hybrid	GO	GO235	O	G	O	Female to Male	4.03	NA	No	0	0	interest	No
470	GO-G	hybrid	GO	GO236	G	G	O	Female to Male	5.81	116.73	Yes	1	2	normal copulation	Yes
471	GO-O	hybrid	GO	GO237	O	G	O	Female to Male	10.91	607.8	Yes	1	5	normal copulation	Yes
472	GO-G	hybrid	GO	GO238	G	G	O	Female to Male	11.41	184.14	Yes	1	1	normal copulation	Yes
473	GO-O	hybrid	GO	GO239	O	G	O	Female to Male	2.73	51.06	Yes	1	1	normal copulation	Yes
474	GO-G	hybrid	GO	GO240	G	G	O	Female to Male	7.09	58.33	Yes	4	2	normal copulation	Yes
475	GO-O	hybrid	GO	GO241	O	G	O	Female to Male	15.45	328.45	Yes	1	6	normal copulation	Yes
476	GO-G	hybrid	GO	GO242	G	G	O	Female to Male	4	60.87	Yes	2	3	normal copulation	Yes
477	GO-O	hybrid	GO	GO243	O	G	O	Female to Male	199.39	NA	No	0	0	interest	No
478	GO-O	hybrid	GO	GO244	O	G	O	Male to Female	8.97	223.92	Yes	5	1	normal copulation	Yes
479	GO-O	hybrid	GO	GO245	O	G	O	Female to Male	8.39	402.95	Yes	1	1	attempted copulation	No
480	GO-G	hybrid	GO	GO246	G	G	O	Male to Female	3.99	327.54	Yes	3	1	normal copulation	Yes
481	GO-G	hybrid	GO	GO247	G	G	O	Female to Male	7.14	90.05	Yes	1	1	attempted copulation	No
482	GO-G	hybrid	GO	GO248	G	G	O	Female to Male	7.89	235.52	Yes	1	1	normal copulation	Yes
483	OG-O	hybrid	OG	OG001	O	O	G	Female to Male	4.47	834.74	Yes	1	1	normal copulation	Yes
484	OG-G	hybrid	OG	OG002	G	O	G	Female to Male	8.28	NA	No	0	0	interest	No
485	OG-O	hybrid	OG	OG003	O	O	G	Female to Male	3.18	44.89	Yes	1	8	no arrest	No
486	OG-G	hybrid	OG	OG004	G	O	G	Female to Male	13.55	NA	No	0	0	interest	No
487	OG-G	hybrid	OG	OG006	G	O	G	Female to Male	41.87	80.53	Yes	1	3	display	No
488	OG-O	hybrid	OG	OG007	O	O	G	Female to Male	4.71	NA	No	0	0	interest	No
489	OG-G	hybrid	OG	OG008	G	O	G	Female to Male	3.71	NA	No	0	0	interest	No
490	OG-O	hybrid	OG	OG009	O	O	G	NA	NA	NA	No	0	0	no interest	No
491	OG-G	hybrid	OG	OG010	G	O	G	Female to Male	612.9	614.43	Yes	1	5	normal copulation	Yes
492	OG-O	hybrid	OG	OG011	O	O	G	Female to Male	1.12	11.12	Yes	1	3	normal copulation	Yes
493	OG-G	hybrid	OG	OG012	G	O	G	Female to Male	10.82	45.72	Yes	1	3	normal copulation	Yes
494	OG-O	hybrid	OG	OG013	O	O	G	Female to Male	7.62	268.78	Yes	1	4	normal copulation	Yes
495	OG-G	hybrid	OG	OG014	G	O	G	Female to Male	46.09	NA	No	0	0	interest	No
496	OG-O	hybrid	OG	OG015	O	O	G	Male to Female	19.5	106.03	Yes	1	1	normal copulation	Yes
497	OG-G	hybrid	OG	OG016	G	O	G	Female to Male	6.2	30.14	Yes	1	4	normal copulation	Yes
498	OG-O	hybrid	OG	OG017	O	O	G	Female to Male	8.72	88.66	Yes	1	1	normal copulation	Yes
499	OG-G	hybrid	OG	OG018	G	O	G	NA	NA	NA	No	0	0	no interest	No
500	OG-O	hybrid	OG	OG019	O	O	G	Female to Male	2.33	43.3	Yes	1	1	normal copulation	Yes
501	OG-G	hybrid	OG	OG020	G	O	G	Female to Male	5.7	38.76	Yes	1	3	normal copulation	Yes
502	OG-O	hybrid	OG	OG021	O	O	G	Female to Male	16.15	NA	No	0	0	interest	No
503	OG-G	hybrid	OG	OG022	G	O	G	Female to Male	4.78	224.64	Yes	1	5	normal copulation	Yes
504	OG-O	hybrid	OG	OG023	O	O	G	Female to Male	21.39	492.56	Yes	1	1	normal copulation	Yes
505	OG-G	hybrid	OG	OG024	G	O	G	Female to Male	5.72	35.4	Yes	1	7	normal copulation	Yes
506	OG-O	hybrid	OG	OG025	O	O	G	Male to Female	15.16	21.86	Yes	1	1	normal copulation	Yes
507	OG-G	hybrid	OG	OG026	G	O	G	Female to Male	8.14	11.23	Yes	1	4	normal copulation	Yes
508	OG-O	hybrid	OG	OG027	O	O	G	Male to Female	10.81	NA	No	0	0	interest	No
509	OG-G	hybrid	OG	OG028	G	O	G	Female to Male	3.83	91.77	Yes	1	0	mount	No
510	OG-O	hybrid	OG	OG029	O	O	G	Female to Male	53.85	288.29	Yes	1	1	normal copulation	Yes
511	OG-G	hybrid	OG	OG030	G	O	G	Female to Male	40.72	234.86	Yes	1	2	no arrest	No
512	OG-O	hybrid	OG	OG031	O	O	G	Female to Male	22.88	343.96	Yes	1	2	normal copulation	Yes
513	OG-G	hybrid	OG	OG032	G	O	G	Female to Male	57.77	61.18	Yes	1	2	normal copulation	Yes
514	OG-O	hybrid	OG	OG033	O	O	G	Female to Male	3.16	83.36	Yes	1	6	no arrest	No
515	OG-G	hybrid	OG	OG034	G	O	G	Female to Male	226.91	229.3	Yes	1	4	normal copulation	Yes
516	OG-O	hybrid	OG	OG035	O	O	G	Female to Male	25.89	276.35	Yes	1	1	normal copulation	Yes
517	OG-G	hybrid	OG	OG036	G	O	G	Female to Male	85.91	141.22	Yes	1	1	normal copulation	Yes
518	OG-O	hybrid	OG	OG037	O	O	G	Female to Male	35.37	371.12	Yes	1	5	normal copulation	Yes
519	OG-G	hybrid	OG	OG038	G	O	G	Male to Female	170.14	227.31	Yes	1	0	mount	No
520	OG-O	hybrid	OG	OG039	O	O	G	NA	NA	NA	No	0	0	no interest	No
521	OG-G	hybrid	OG	OG040	G	O	G	Male to Female	22.56	628.62	Yes	1	0	mount	No
522	OG-O	hybrid	OG	OG041	O	O	G	Female to Male	6.43	74.21	Yes	1	1	normal copulation	Yes
523	OG-G	hybrid	OG	OG042	G	O	G	Female to Male	23.48	NA	No	0	0	interest	No
524	OG-O	hybrid	OG	OG043	O	O	G	Female to Male	108.53	242.94	Yes	1	1	normal copulation	Yes
525	OG-G	hybrid	OG	OG044	G	O	G	Female to Male	17.73	70.68	Yes	1	3	normal copulation	Yes
526	OG-O	hybrid	OG	OG045	O	O	G	Female to Male	5.14	98.02	Yes	1	1	normal copulation	Yes
527	OG-G	hybrid	OG	OG046	G	O	G	Female to Male	66.04	74.23	Yes	1	3	normal copulation	Yes
528	OG-O	hybrid	OG	OG047	O	O	G	NA	NA	NA	No	0	0	no interest	No
529	OG-G	hybrid	OG	OG048	G	O	G	Female to Male	72.69	85.8	Yes	1	1	normal copulation	Yes
530	OG-O	hybrid	OG	OG049	O	O	G	Female to Male	1.07	642.18	Yes	1	12	no arrest	No
531	OG-G	hybrid	OG	OG050	G	O	G	Female to Male	106.7	NA	No	0	0	interest	No
532	OG-O	hybrid	OG	OG051	O	O	G	Female to Male	54.06	201.4	Yes	1	1	normal copulation	Yes
533	OG-G	hybrid	OG	OG052	G	O	G	Female to Male	80.44	588.14	Yes	1	4	no arrest	No
534	OG-O	hybrid	OG	OG053	O	O	G	Male to Female	3.19	NA	No	0	0	interest	No
535	OG-G	hybrid	OG	OG054	G	O	G	Female to Male	5.27	NA	No	0	0	interest	No
536	OG-O	hybrid	OG	OG055	O	O	G	NA	NA	NA	No	0	0	no interest	No
537	OG-G	hybrid	OG	OG056	G	O	G	Female to Male	7.21	NA	No	0	0	interest	No
538	OG-O	hybrid	OG	OG057	O	O	G	Female to Male	9.37	190.71	Yes	1	1	normal copulation	Yes
539	OG-G	hybrid	OG	OG058	G	O	G	Male to Female	4.95	NA	No	0	0	interest	No
540	OG-O	hybrid	OG	OG059	O	O	G	Male to Female	24.57	NA	No	0	0	interest	No
541	OG-G	hybrid	OG	OG060	G	O	G	Female to Male	12.03	75.36	Yes	1	3	no arrest	No
542	OG-O	hybrid	OG	OG061	O	O	G	Female to Male	1.47	NA	No	0	0	interest	No
543	OG-G	hybrid	OG	OG062	G	O	G	Male to Female	22.71	379.43	Yes	1	3	normal copulation	Yes
544	OG-O	hybrid	OG	OG063	O	O	G	Female to Male	32.93	143	Yes	1	3	normal copulation	Yes
545	OG-G	hybrid	OG	OG064	G	O	G	Female to Male	36.25	NA	No	0	0	interest	No
546	OG-O	hybrid	OG	OG065	O	O	G	Female to Male	5.47	432.56	Yes	1	0	no arrest	No
547	OG-G	hybrid	OG	OG066	G	O	G	Female to Male	9.59	73.61	Yes	1	2	normal copulation	Yes
548	OG-O	hybrid	OG	OG067	O	O	G	Female to Male	31.86	459.84	Yes	1	0	mount	No
549	OG-G	hybrid	OG	OG068	G	O	G	Male to Female	3.93	27.93	Yes	1	2	normal copulation	Yes
550	OG-O	hybrid	OG	OG069	O	O	G	Male to Female	1.98	237	Yes	1	4	normal copulation	Yes
551	OG-G	hybrid	OG	OG070	G	O	G	Female to Male	6.5	NA	No	0	0	interest	No
552	OG-O	hybrid	OG	OG071	O	O	G	Female to Male	20.39	130.03	Yes	1	11	display	No
553	OG-G	hybrid	OG	OG072	G	O	G	Female to Male	38.12	94.02	Yes	1	5	normal copulation	Yes
554	OG-O	hybrid	OG	OG073	O	O	G	Female to Male	27.18	140.3	Yes	1	2	normal copulation	Yes
555	OG-G	hybrid	OG	OG074	G	O	G	Female to Male	1.94	NA	No	0	0	interest	No
556	OG-O	hybrid	OG	OG075	O	O	G	Female to Male	4.2	400.5	Yes	1	1	normal copulation	Yes
557	OG-G	hybrid	OG	OG076	G	O	G	Female to Male	53.71	288.78	Yes	1	3	normal copulation	Yes
558	OG-O	hybrid	OG	OG077	O	O	G	Female to Male	6.29	275.42	Yes	1	3	normal copulation	Yes
559	OG-G	hybrid	OG	OG078	G	O	G	Female to Male	4.95	52.52	Yes	1	3	normal copulation	Yes
560	OG-O	hybrid	OG	OG079	O	O	G	Female to Male	2.95	78.05	Yes	1	6	no arrest	No
561	OG-G	hybrid	OG	OG080	G	O	G	Female to Male	23.62	120.06	Yes	1	2	normal copulation	Yes
562	OG-O	hybrid	OG	OG081	O	O	G	Female to Male	198.89	202.44	Yes	1	4	normal copulation	Yes
563	OG-G	hybrid	OG	OG082	G	O	G	Female to Male	6.92	71.7	Yes	1	3	normal copulation	Yes
564	OG-O	hybrid	OG	OG083	O	O	G	Female to Male	13	566.55	Yes	1	1	normal copulation	Yes
565	OG-G	hybrid	OG	OG084	G	O	G	Male to Female	2.23	32.61	Yes	1	0	mount	No
566	OG-O	hybrid	OG	OG085	O	O	G	Female to Male	8.68	NA	No	0	0	interest	No
567	OG-G	hybrid	OG	OG086	G	O	G	Male to Female	6.13	115.81	Yes	1	2	normal copulation	Yes
568	OG-O	hybrid	OG	OG087	O	O	G	Female to Male	7.39	NA	No	0	0	interest	No
569	OG-G	hybrid	OG	OG088	G	O	G	Female to Male	36.65	53.87	Yes	1	2	normal copulation	Yes
570	OG-O	hybrid	OG	OG089	O	O	G	Female to Male	28.99	NA	No	0	0	interest	No
571	OG-G	hybrid	OG	OG090	G	O	G	Female to Male	40.64	76.72	Yes	1	6	normal copulation	Yes
572	OG-O	hybrid	OG	OG091	O	O	G	Female to Male	10.26	189.33	Yes	1	1	normal copulation	Yes
573	OG-G	hybrid	OG	OG092	G	O	G	Female to Male	11.06	NA	No	0	0	interest	No
574	OG-O	hybrid	OG	OG093	O	O	G	Female to Male	4.28	136.5	Yes	1	1	normal copulation	Yes
575	OG-G	hybrid	OG	OG094	G	O	G	Female to Male	3.83	216.67	Yes	1	4	no arrest	No
576	OG-O	hybrid	OG	OG095	O	O	G	Female to Male	13.69	530.75	Yes	1	1	normal copulation	Yes
577	OG-G	hybrid	OG	OG096	G	O	G	Female to Male	6.73	NA	No	0	0	interest	No
578	OG-O	hybrid	OG	OG097	O	O	G	Male to Female	18.54	NA	No	0	0	interest	No
579	OG-G	hybrid	OG	OG098	G	O	G	Female to Male	4.77	25.61	Yes	1	3	normal copulation	Yes
580	OG-O	hybrid	OG	OG099	O	O	G	Female to Male	4.56	496.63	Yes	1	2	normal copulation	Yes
581	OG-G	hybrid	OG	OG100	G	O	G	Female to Male	4.5	316.19	Yes	1	1	normal copulation	Yes
582	OG-O	hybrid	OG	OG101	O	O	G	Female to Male	1.84	NA	No	0	0	interest	No
583	OG-G	hybrid	OG	OG102	G	O	G	Male to Female	10.08	444.62	Yes	1	6	no arrest	No
584	OG-O	hybrid	OG	OG103	O	O	G	Female to Male	7.09	NA	No	0	0	interest	No
585	OG-G	hybrid	OG	OG104	G	O	G	Female to Male	5.7	163.36	Yes	1	1	normal copulation	Yes
586	OG-O	hybrid	OG	OG105	O	O	G	Female to Male	11	79.61	Yes	1	1	normal copulation	Yes
587	OG-G	hybrid	OG	OG106	G	O	G	Female to Male	3.68	NA	No	0	0	interest	No
588	OG-O	hybrid	OG	OG107	O	O	G	Female to Male	9.72	NA	No	0	0	interest	No
589	OG-G	hybrid	OG	OG108	G	O	G	Female to Male	7.63	39.99	Yes	1	1	normal copulation	Yes
590	OG-O	hybrid	OG	OG109	O	O	G	Male to Female	10.8	414.32	Yes	1	7	normal copulation	Yes
591	OG-G	hybrid	OG	OG110	G	O	G	Female to Male	15.31	174.73	Yes	1	3	normal copulation	Yes
592	OG-O	hybrid	OG	OG111	O	O	G	Female to Male	16.65	NA	No	0	0	interest	No
593	OG-G	hybrid	OG	OG112	G	O	G	Female to Male	11.39	54.94	Yes	1	1	normal copulation	Yes
594	OG-O	hybrid	OG	OG113	O	O	G	Female to Male	7.36	NA	No	0	0	interest	No
595	OG-G	hybrid	OG	OG114	G	O	G	Male to Female	10.56	215.85	Yes	1	1	normal copulation	Yes
596	OG-O	hybrid	OG	OG115	O	O	G	Male to Female	2.18	146.59	Yes	1	1	normal copulation	Yes
597	OG-G	hybrid	OG	OG116	G	O	G	Female to Male	4.18	107.34	Yes	1	3	normal copulation	Yes
598	OG-O	hybrid	OG	OG117	O	O	G	Female to Male	12	181.59	Yes	4	1	normal copulation	Yes
599	OG-G	hybrid	OG	OG118	G	O	G	Female to Male	2.92	42.95	Yes	1	1	normal copulation	Yes
600	OG-O	hybrid	OG	OG119	O	O	G	Male to Female	4.41	299.47	Yes	1	1	normal copulation	Yes
601	OG-G	hybrid	OG	OG120	G	O	G	Female to Male	319.79	NA	No	0	0	interest	No
602	OG-O	hybrid	OG	OG121	O	O	G	Male to Female	43.81	60.72	Yes	1	1	normal copulation	Yes
603	OG-G	hybrid	OG	OG122	G	O	G	Female to Male	4.95	22.89	Yes	1	2	normal copulation	Yes
604	OG-O	hybrid	OG	OG123	O	O	G	Female to Male	208.93	NA	No	0	0	interest	No
605	OG-G	hybrid	OG	OG124	G	O	G	Female to Male	104.43	143.33	Yes	1	2	normal copulation	Yes
606	OG-O	hybrid	OG	OG125	O	O	G	Male to Female	22.7	NA	No	0	0	interest	No
607	OG-G	hybrid	OG	OG126	G	O	G	Male to Female	5.86	NA	No	0	0	interest	No
608	OG-O	hybrid	OG	OG127	O	O	G	Female to Male	2.84	55.43	Yes	1	1	normal copulation	Yes
609	OG-G	hybrid	OG	OG128	G	O	G	Female to Male	40.87	144.66	Yes	1	4	normal copulation	Yes
610	OG-O	hybrid	OG	OG129	O	O	G	NA	NA	NA	No	0	0	no interest	No
611	OG-O	hybrid	OG	OG130	O	O	G	Female to Male	4.56	416.47	Yes	1	7	no arrest	No
612	OG-G	hybrid	OG	OG131	G	O	G	Female to Male	38.42	147.36	Yes	1	6	normal copulation	Yes
613	OG-O	hybrid	OG	OG132	O	O	G	Male to Female	160.58	NA	No	0	0	interest	No
614	OG-G	hybrid	OG	OG133	G	O	G	Female to Male	32.91	79.55	Yes	1	2	normal copulation	Yes
615	OG-O	hybrid	OG	OG134	O	O	G	Female to Male	13.63	61.07	Yes	1	1	normal copulation	Yes
616	OG-G	hybrid	OG	OG135	G	O	G	Male to Female	11.4	207.72	Yes	1	2	normal copulation	Yes
617	OG-O	hybrid	OG	OG136	O	O	G	Male to Female	1.76	440.19	Yes	1	1	normal copulation	Yes
618	OG-G	hybrid	OG	OG137	G	O	G	Female to Male	16.37	44.34	Yes	1	2	normal copulation	Yes
619	OG-O	hybrid	OG	OG138	O	O	G	Female to Male	5.66	NA	No	0	0	interest	No
620	OG-G	hybrid	OG	OG139	G	O	G	Female to Male	8.57	142.07	Yes	1	2	normal copulation	Yes
621	OG-O	hybrid	OG	OG140	O	O	G	Female to Male	4.18	48.09	Yes	1	2	normal copulation	Yes
622	OG-G	hybrid	OG	OG141	G	O	G	Male to Female	8.24	209.29	Yes	1	2	normal copulation	Yes
623	OG-O	hybrid	OG	OG142	O	O	G	Female to Male	NA	223.28	Yes	1	1	normal copulation	Yes
624	OG-G	hybrid	OG	OG143	G	O	G	Male to Female	5.3	79.24	Yes	1	4	normal copulation	Yes
625	OG-O	hybrid	OG	OG144	O	O	G	Male to Female	2.11	47	Yes	1	1	normal copulation	Yes
626	OG-G	hybrid	OG	OG145	G	O	G	Male to Female	16.92	58.61	Yes	1	4	normal copulation	Yes
627	OG-O	hybrid	OG	OG146	O	O	G	Female to Male	21.55	486.38	Yes	1	1	normal copulation	Yes
628	OG-G	hybrid	OG	OG147	G	O	G	Female to Male	9.12	54.39	Yes	1	1	normal copulation	Yes
629	OG-O	hybrid	OG	OG148	O	O	G	Female to Male	10.3	393.85	Yes	1	3	normal copulation	Yes
630	OG-G	hybrid	OG	OG149	G	O	G	Female to Male	8.22	156.44	Yes	1	1	normal copulation	Yes
631	OG-O	hybrid	OG	OG150	O	O	G	Female to Male	2.6	271.85	Yes	1	4	display	No
632	OG-G	hybrid	OG	OG151	G	O	G	Female to Male	308.23	391.4	Yes	1	1	normal copulation	Yes
633	OG-O	hybrid	OG	OG152	O	O	G	Male to Female	6.14	146.32	Yes	1	1	normal copulation	Yes
634	OG-G	hybrid	OG	OG153	G	O	G	Female to Male	31.62	83.76	Yes	1	1	normal copulation	Yes
635	OG-O	hybrid	OG	OG154	O	O	G	Female to Male	174	299.5	Yes	1	1	normal copulation	Yes
636	OG-G	hybrid	OG	OG155	G	O	G	Female to Male	12.95	109.52	Yes	1	2	normal copulation	Yes
637	OG-O	hybrid	OG	OG156	O	O	G	Female to Male	2.39	103.72	Yes	1	1	normal copulation	Yes
638	OG-G	hybrid	OG	OG157	G	O	G	Male to Female	8.37	148.11	Yes	1	5	display	No
639	OG-O	hybrid	OG	OG158	O	O	G	Male to Female	8.27	44.52	Yes	1	1	normal copulation	Yes
640	OG-G	hybrid	OG	OG159	G	O	G	Female to Male	6.08	54.49	Yes	1	1	normal copulation	Yes
641	OG-O	hybrid	OG	OG160	O	O	G	Female to Male	8.67	124.17	Yes	1	3	attempted copulation	No
642	OG-O	hybrid	OG	OG161	O	O	G	Female to Male	22.93	NA	No	0	0	interest	No
643	OG-G	hybrid	OG	OG162	G	O	G	Female to Male	1.41	36.86	Yes	2	0	normal copulation	Yes
644	OG-O	hybrid	OG	OG163	O	O	G	Female to Male	138.47	336.68	Yes	1	1	normal copulation	Yes
645	OG-G	hybrid	OG	OG164	G	O	G	Female to Male	8.97	72.08	Yes	1	1	normal copulation	Yes
646	OG-O	hybrid	OG	OG165	O	O	G	Female to Male	3.9	349.98	Yes	1	1	normal copulation	Yes
647	OG-O	hybrid	OG	OG166	O	O	G	Female to Male	5.19	103.51	Yes	1	2	normal copulation	Yes
648	OG-G	hybrid	OG	OG167	G	O	G	Female to Male	5.14	16.47	Yes	1	2	normal copulation	Yes
649	OG-O	hybrid	OG	OG168	O	O	G	Female to Male	11.53	427.36	Yes	1	1	normal copulation	Yes
650	OG-G	hybrid	OG	OG169	G	O	G	Female to Male	9.06	329.46	Yes	1	1	normal copulation	Yes
651	OG-O	hybrid	OG	OG170	O	O	G	Female to Male	2.3	236.35	Yes	1	1	normal copulation	Yes
652	OG-G	hybrid	OG	OG171	G	O	G	Female to Male	74.69	284.85	Yes	1	2	normal copulation	Yes
653	OG-O	hybrid	OG	OG172	O	O	G	Female to Male	1.31	86.15	Yes	1	1	normal copulation	Yes
654	OG-G	hybrid	OG	OG173	G	O	G	Female to Male	3	149.55	Yes	1	2	normal copulation	Yes
655	OG-G	hybrid	OG	OG174	G	O	G	Female to Male	14	42.51	Yes	1	2	normal copulation	Yes
656	OG-O	hybrid	OG	OG175	O	O	G	Female to Male	35	213.78	Yes	1	3	normal copulation	Yes
657	OG-G	hybrid	OG	OG176	G	O	G	Female to Male	15.14	107.73	Yes	1	3	normal copulation	Yes
658	OG-O	hybrid	OG	OG177	O	O	G	Female to Male	1.44	NA	No	0	0	interest	No
659	OG-G	hybrid	OG	OG178	G	O	G	Female to Male	1.58	17.24	Yes	1	1	normal copulation	Yes
660	OG-O	hybrid	OG	OG179	O	O	G	Male to Female	4.6	190.25	Yes	1	1	normal copulation	Yes
661	OG-G	hybrid	OG	OG180	G	O	G	Female to Male	20.73	41.23	Yes	1	1	normal copulation	Yes
662	OG-O	hybrid	OG	OG181	O	O	G	Female to Male	309.91	NA	No	0	0	interest	No
663	OG-G	hybrid	OG	OG182	G	O	G	Male to Female	6.17	NA	No	0	0	interest	No
664	OG-O	hybrid	OG	OG183	O	O	G	Female to Male	17.84	485.09	Yes	1	1	normal copulation	Yes
665	OG-G	hybrid	OG	OG184	G	O	G	Male to Female	124.43	129.92	Yes	1	2	normal copulation	Yes
666	OG-O	hybrid	OG	OG185	O	O	G	Female to Male	20.57	NA	No	0	0	interest	No
667	OG-G	hybrid	OG	OG186	G	O	G	Male to Female	4.61	209.64	Yes	1	3	normal copulation	Yes
668	OG-O	hybrid	OG	OG187	O	O	G	Male to Female	3.38	425.1	Yes	1	9	no arrest	No
669	OG-G	hybrid	OG	OG188	G	O	G	Female to Male	1	12.5	Yes	1	2	normal copulation	Yes
670	OG-O	hybrid	OG	OG189	O	O	G	Male to Female	1.39	215.15	Yes	1	1	normal copulation	Yes
671	OG-G	hybrid	OG	OG190	G	O	G	Female to Male	34.65	129.95	Yes	1	1	normal copulation	Yes
672	OG-O	hybrid	OG	OG191	O	O	G	Female to Male	52.77	137.79	Yes	1	1	normal copulation	Yes
673	OG-G	hybrid	OG	OG192	G	O	G	Female to Male	13.37	159.87	Yes	1	2	normal copulation	Yes
674	OG-O	hybrid	OG	OG193	O	O	G	Female to Male	8.33	NA	No	0	0	interest	No
675	OG-G	hybrid	OG	OG194	G	O	G	Male to Female	4.2	37.45	Yes	1	2	normal copulation	Yes
676	OG-O	hybrid	OG	OG195	O	O	G	Male to Female	1.83	47.19	Yes	1	1	normal copulation	Yes
677	OG-G	hybrid	OG	OG196	G	O	G	Female to Male	12.47	19.74	Yes	1	2	normal copulation	Yes
678	OG-O	hybrid	OG	OG197	O	O	G	Female to Male	12.27	NA	No	0	0	interest	No
679	OG-G	hybrid	OG	OG198	G	O	G	Female to Male	3.46	NA	No	0	0	interest	No
680	OG-O	hybrid	OG	OG199	O	O	G	Male to Female	7.4	NA	No	0	0	interest	No
681	OG-G	hybrid	OG	OG200	G	O	G	Female to Male	8.22	NA	No	0	0	interest	No
682	OG-O	hybrid	OG	OG201	O	O	G	Female to Male	9.39	NA	No	0	0	interest	No
683	OG-G	hybrid	OG	OG202	G	O	G	Female to Male	27.44	NA	No	0	0	interest	No
684	OG-O	hybrid	OG	OG203	O	O	G	Male to Female	1.6	NA	No	0	0	interest	No
685	OG-G	hybrid	OG	OG204	G	O	G	Male to Female	4.1	427.72	Yes	1	0	mount	No
686	OG-O	hybrid	OG	OG205	O	O	G	Female to Male	2	137.64	Yes	1	1	normal copulation	Yes
687	OG-G	hybrid	OG	OG206	G	O	G	Male to Female	7.2	363.85	Yes	1	0	mount	No
688	OG-O	hybrid	OG	OG207	O	O	G	Female to Male	266.15	270.75	Yes	1	1	normal copulation	Yes
689	OG-G	hybrid	OG	OG208	G	O	G	Female to Male	66.94	138.29	Yes	1	1	normal copulation	Yes
690	OG-O	hybrid	OG	OG209	O	O	G	Female to Male	20.39	119.14	Yes	1	1	normal copulation	Yes
691	OG-G	hybrid	OG	OG210	G	O	G	Female to Male	19.8	NA	No	0	0	interest	No
692	OG-O	hybrid	OG	OG211	O	O	G	Female to Male	1.5	NA	No	0	0	interest	No
693	OG-G	hybrid	OG	OG212	G	O	G	Female to Male	23.14	158.83	Yes	1	2	normal copulation	Yes
694	OG-O	hybrid	OG	OG213	O	O	G	Female to Male	7.48	NA	No	0	0	interest	No
695	OG-G	hybrid	OG	OG214	G	O	G	Male to Female	1.86	603.13	Yes	3	1	normal copulation	Yes
696	OG-O	hybrid	OG	OG215	O	O	G	Female to Male	2.24	NA	No	0	0	interest	No
697	OG-G	hybrid	OG	OG216	G	O	G	Female to Male	5.99	115.66	Yes	1	1	normal copulation	Yes
698	OG-O	hybrid	OG	OG217	O	O	G	Female to Male	33.13	66.06	Yes	1	5	no arrest	No
699	OG-G	hybrid	OG	OG218	G	O	G	Male to Female	32.09	47.51	Yes	2	0	normal copulation	Yes
700	OG-O	hybrid	OG	OG219	O	O	G	Male to Female	81.75	NA	No	0	0	interest	No
701	OG-G	hybrid	OG	OG220	G	O	G	Female to Male	8.34	132.59	Yes	2	0	normal copulation	Yes
702	OG-O	hybrid	OG	OG221	O	O	G	Female to Male	17.67	NA	No	0	0	interest	No
703	OG-G	hybrid	OG	OG222	G	O	G	Male to Female	22.33	129.07	Yes	3	1	normal copulation	Yes
704	OG-O	hybrid	OG	OG223	O	O	G	Male to Female	3.98	73.59	Yes	1	1	normal copulation	Yes
705	OG-G	hybrid	OG	OG224	G	O	G	Male to Female	30.69	232.15	Yes	1	1	normal copulation	Yes
706	OG-O	hybrid	OG	OG225	O	O	G	Male to Female	14.28	23.42	Yes	1	1	attempted copulation	No
707	OG-G	hybrid	OG	OG226	G	O	G	Female to Male	4.19	301.59	Yes	1	1	normal copulation	Yes
708	OG-O	hybrid	OG	OG227	O	O	G	Male to Female	143.59	150.7	Yes	2	1	normal copulation	Yes
709	OG-G	hybrid	OG	OG228	G	O	G	Female to Male	25.22	305.08	Yes	1	4	normal copulation	Yes
710	OG-O	hybrid	OG	OG229	O	O	G	Female to Male	2.59	NA	No	0	0	interest	No
711	OG-G	hybrid	OG	OG230	G	O	G	Female to Male	4.67	31.25	Yes	4	1	normal copulation	Yes
712	OG-O	hybrid	OG	OG231	O	O	G	Female to Male	5.07	214.44	Yes	1	0	mount	No
713	OG-G	hybrid	OG	OG232	G	O	G	Female to Male	14.02	76.31	Yes	1	1	normal copulation	Yes
714	OG-O	hybrid	OG	OG233	O	O	G	Female to Male	12.94	605.14	Yes	5	1	normal copulation	Yes
715	OG-G	hybrid	OG	OG234	G	O	G	Female to Male	8.98	444.16	Yes	2	3	normal copulation	Yes
716	OG-O	hybrid	OG	OG235	O	O	G	Female to Male	5.5	148.2	Yes	1	0	mount	No
717	OG-G	hybrid	OG	OG236	G	O	G	Female to Male	21.32	109.63	Yes	1	1	attempted copulation	No
718	OG-O	hybrid	OG	OG237	O	O	G	Female to Male	6.03	NA	No	0	0	interest	No
719	OG-G	hybrid	OG	OG238	G	O	G	Female to Male	7.34	NA	No	0	0	interest	No
720	OG-O	hybrid	OG	OG239	O	O	G	Male to Female	8.42	NA	No	0	0	interest	No
721	OG-G	hybrid	OG	OG240	G	O	G	Female to Male	7.98	30.66	Yes	3	1	normal copulation	Yes
722	OG-O	hybrid	OG	OG241	O	O	G	Male to Female	14.16	498.06	Yes	2	0	normal copulation	Yes
723	OG-G	hybrid	OG	OG242	G	O	G	Female to Male	3.03	470.95	Yes	1	3	normal copulation	Yes
724	OG-O	hybrid	OG	OG243	O	O	G	Female to Male	5	345.86	Yes	1	1	no arrest	No
725	OG-G	hybrid	OG	OG244	G	O	G	Female to Male	7.97	85.51	Yes	2	1	normal copulation	Yes
726	OG-O	hybrid	OG	OG245	O	O	G	Male to Female	2.57	NA	No	0	0	interest	No
727	OG-O	hybrid	OG	OG246	O	O	G	Female to Male	167.59	354.93	Yes	1	0	no arrest	No
728	OG-G	hybrid	OG	OG247	G	O	G	Female to Male	3.64	225.75	Yes	1	3	normal copulation	Yes
