# Supplementary material for: Quantitative Trait Locus Analysis of Mating Behavior and Male Sex Pheromones in Nasonia Wasps
Source: G3 (Bethesda). 2016 Mar 26;6(6):1549–62. doi: 10.1534/g3.116.029074 (PMC4889652; doi:10.1534/g3.116.029074)
Supplement: Supplemental Material [file supp_g3.116.029074_TableS5.xlsx]

## Sheet: Diao et al. Table S5
Male	Male ID	Pheromone quantity (ng)	Type	Courtship behavior tested	Lables
G	G001	6.37878	pure species	Yes	G = N. giraulti
G	G002	7.44228	pure species	Yes	O = N. oneida
G	G003	12.3092	pure species	Yes	GO = F2 male from N. giraulti male x N. oneida female cross
G	G004	3.98685	pure species	Yes	OG = F2 male from N. oneida male x N. giraulti female cross
G	G005	4.3964	pure species	Yes
G	G006	3.14956	pure species	Yes
G	G007	11.8006	pure species	Yes
G	G008	6.43439	pure species	Yes
G	G009	27.1217	pure species	Yes
G	G010	59.1645	pure species	Yes
G	G011	0	pure species	No
G	G012	0	pure species	No
G	G013	2.93971	pure species	No
G	G014	0	pure species	No
G	G015	0	pure species	No
G	G016	1.66992	pure species	No
G	G017	124.798	pure species	No
G	G018	0	pure species	No
G	G019	140.778	pure species	No
G	G020	0	pure species	No
G	G021	0	pure species	No
G	G022	1.88008	pure species	No
G	G023	0	pure species	No
G	G024	0	pure species	No
G	G025	0.976098	pure species	No
G	G026	0	pure species	No
G	G027	0	pure species	No
G	G028	0	pure species	No
G	G029	0	pure species	No
G	G030	8.81131	pure species	No
G	G031	0	pure species	No
G	G032	5.94361	pure species	No
G	G033	1.75888	pure species	No
G	G034	0.726423	pure species	No
G	G035	0	pure species	No
G	G036	30.5284	pure species	No
G	G037	0	pure species	No
G	G038	0.50957	pure species	No
G	G039	0	pure species	No
G	G040	30.6635	pure species	No
O	O001	3.79398	pure species	Yes
O	O003	5.67615	pure species	Yes
O	O004	2.43965	pure species	Yes
O	O005	2.57805	pure species	Yes
O	O006	15.3378	pure species	Yes
O	O007	10.9026	pure species	Yes
O	O008	9.33241	pure species	Yes
O	O009	0	pure species	Yes
O	O010	1.29497	pure species	Yes
O	O011	0	pure species	No
O	O012	0	pure species	No
O	O013	0	pure species	No
O	O014	0	pure species	No
O	O015	0	pure species	No
O	O016	0	pure species	No
O	O017	0	pure species	No
O	O018	0	pure species	No
O	O019	0	pure species	No
O	O020	0	pure species	No
O	O021	0	pure species	No
O	O022	0	pure species	No
O	O023	0	pure species	No
O	O024	0	pure species	No
O	O025	0.194123	pure species	No
O	O026	0	pure species	No
O	O027	0	pure species	No
O	O028	0	pure species	No
O	O029	0	pure species	No
O	O030	0	pure species	No
O	O031	0	pure species	No
O	O032	0	pure species	No
O	O033	0	pure species	No
O	O034	0	pure species	No
O	O035	0	pure species	No
O	O036	0	pure species	No
O	O037	0	pure species	No
O	O038	0	pure species	No
O	O039	0	pure species	No
O	O040	0	pure species	No
GO	GO001	1.17369	hybrid	Yes
GO	GO002	1.76131	hybrid	Yes
GO	GO003	6.61509	hybrid	Yes
GO	GO004	38.7123	hybrid	Yes
GO	GO005	3.30436	hybrid	Yes
GO	GO006	63.6957	hybrid	Yes
GO	GO007	2.00822	hybrid	Yes
GO	GO008	22.6671	hybrid	Yes
GO	GO009	14.175	hybrid	Yes
GO	GO010	65.6869	hybrid	Yes
GO	GO011	32.7367	hybrid	Yes
GO	GO012	6.8229	hybrid	Yes
GO	GO013	1.81241	hybrid	Yes
GO	GO014	17.9884	hybrid	Yes
GO	GO015	13.0781	hybrid	Yes
GO	GO016	13.8437	hybrid	Yes
GO	GO017	3.35508	hybrid	Yes
GO	GO018	6.44746	hybrid	Yes
GO	GO019	6.44484	hybrid	Yes
GO	GO020	7.20747	hybrid	Yes
GO	GO021	51.0976	hybrid	Yes
GO	GO022	7.32917	hybrid	Yes
GO	GO023	4.87134	hybrid	Yes
GO	GO024	5.12782	hybrid	Yes
GO	GO025	13.9364	hybrid	Yes
GO	GO026	53.7817	hybrid	Yes
GO	GO027	4.03411	hybrid	Yes
GO	GO028	5.52956	hybrid	Yes
GO	GO029	4.27175	hybrid	Yes
GO	GO030	1.61677	hybrid	Yes
GO	GO031	3.26479	hybrid	Yes
GO	GO032	1.5753	hybrid	Yes
GO	GO033	7.58865	hybrid	Yes
GO	GO034	13.5765	hybrid	Yes
GO	GO035	9.48652	hybrid	Yes
GO	GO036	20.6437	hybrid	Yes
GO	GO037	16.9075	hybrid	Yes
GO	GO038	0.839522	hybrid	Yes
GO	GO039	22.4441	hybrid	Yes
GO	GO040	12.9745	hybrid	Yes
GO	GO041	20.4442	hybrid	Yes
GO	GO042	40.2651	hybrid	Yes
GO	GO043	45.1614	hybrid	Yes
GO	GO044	5.66014	hybrid	Yes
GO	GO045	3.61838	hybrid	Yes
GO	GO046	0	hybrid	Yes
GO	GO047	5.47978	hybrid	Yes
GO	GO048	2.30149	hybrid	Yes
GO	GO049	16.4747	hybrid	Yes
GO	GO050	2.64239	hybrid	Yes
GO	GO051	2.66349	hybrid	Yes
GO	GO052	15.9488	hybrid	Yes
GO	GO053	3.66388	hybrid	Yes
GO	GO054	6.8968	hybrid	Yes
GO	GO055	9.85566	hybrid	Yes
GO	GO056	1.2271	hybrid	Yes
GO	GO057	2.91975	hybrid	Yes
GO	GO058	2.3407	hybrid	Yes
GO	GO059	4.55478	hybrid	Yes
GO	GO060	9.45719	hybrid	Yes
GO	GO061	11.0491	hybrid	Yes
GO	GO062	1.62304	hybrid	Yes
GO	GO063	2.75336	hybrid	Yes
GO	GO064	0.846766	hybrid	Yes
GO	GO065	5.68068	hybrid	Yes
GO	GO066	2.56493	hybrid	Yes
GO	GO067	0	hybrid	Yes
GO	GO068	4.7071	hybrid	Yes
GO	GO069	17.9599	hybrid	Yes
GO	GO070	3.37825	hybrid	Yes
GO	GO071	5.30826	hybrid	Yes
GO	GO072	6.0622	hybrid	Yes
GO	GO073	10.3045	hybrid	Yes
GO	GO074	8.59881	hybrid	Yes
GO	GO075	2.5964	hybrid	Yes
GO	GO076	1.23918	hybrid	Yes
GO	GO077	4.66638	hybrid	Yes
GO	GO078	0.807806	hybrid	Yes
GO	GO079	0.551661	hybrid	Yes
GO	GO080	1.51845	hybrid	Yes
GO	GO081	10.8386	hybrid	Yes
GO	GO082	1.70843	hybrid	Yes
GO	GO083	6.25191	hybrid	Yes
GO	GO084	14.0941	hybrid	Yes
GO	GO085	14.6591	hybrid	Yes
GO	GO086	7.32284	hybrid	Yes
GO	GO087	0.415216	hybrid	Yes
GO	GO088	18.6471	hybrid	Yes
GO	GO089	18.6098	hybrid	Yes
GO	GO090	5.28513	hybrid	Yes
GO	GO091	1.4266	hybrid	Yes
GO	GO092	2.82054	hybrid	Yes
GO	GO093	1.21036	hybrid	Yes
GO	GO094	0.896492	hybrid	Yes
GO	GO095	9.46354	hybrid	Yes
GO	GO096	2.11402	hybrid	Yes
GO	GO097	3.42509	hybrid	Yes
GO	GO098	2.95278	hybrid	Yes
GO	GO099	0.322805	hybrid	Yes
GO	GO100	1.25803	hybrid	Yes
GO	GO101	0.786954	hybrid	Yes
GO	GO102	2.51689	hybrid	Yes
GO	GO103	4.52918	hybrid	Yes
GO	GO104	24.9595	hybrid	Yes
GO	GO105	12.3907	hybrid	Yes
GO	GO106	1.65364	hybrid	Yes
GO	GO107	14.7649	hybrid	Yes
GO	GO108	1.42106	hybrid	Yes
GO	GO109	6.48739	hybrid	Yes
GO	GO110	5.04647	hybrid	Yes
GO	GO111	0.919719	hybrid	Yes
GO	GO112	3.10962	hybrid	Yes
GO	GO113	2.13796	hybrid	Yes
GO	GO114	6.51139	hybrid	Yes
GO	GO115	1.71285	hybrid	Yes
GO	GO116	5.35435	hybrid	Yes
GO	GO117	102.365	hybrid	Yes
GO	GO118	7.81266	hybrid	Yes
GO	GO119	39.7405	hybrid	Yes
GO	GO120	0	hybrid	Yes
GO	GO121	19.3336	hybrid	Yes
GO	GO122	0.771973	hybrid	Yes
GO	GO123	8.60328	hybrid	Yes
GO	GO124	4.92302	hybrid	Yes
GO	GO125	8.03347	hybrid	Yes
GO	GO126	15.6934	hybrid	Yes
GO	GO127	4.90095	hybrid	Yes
GO	GO128	1.49833	hybrid	Yes
GO	GO129	2.316	hybrid	Yes
GO	GO130	1.50698	hybrid	Yes
GO	GO131	5.14439	hybrid	Yes
GO	GO132	6.87929	hybrid	Yes
GO	GO133	0.817035	hybrid	Yes
GO	GO134	0	hybrid	Yes
GO	GO135	70.8798	hybrid	Yes
GO	GO136	1.80264	hybrid	Yes
GO	GO137	80.1654	hybrid	Yes
GO	GO138	63.9714	hybrid	Yes
GO	GO139	2.49873	hybrid	Yes
GO	GO140	3.53774	hybrid	Yes
GO	GO141	7.40751	hybrid	Yes
GO	GO142	3.24673	hybrid	Yes
GO	GO143	72.5968	hybrid	Yes
GO	GO144	33.4596	hybrid	Yes
GO	GO145	102.91	hybrid	Yes
GO	GO146	28.4243	hybrid	Yes
GO	GO147	8.53266	hybrid	Yes
GO	GO148	3.10597	hybrid	Yes
GO	GO149	1.26617	hybrid	Yes
GO	GO150	7.85908	hybrid	Yes
GO	GO151	2.87187	hybrid	Yes
GO	GO152	0	hybrid	Yes
GO	GO153	3.00921	hybrid	Yes
GO	GO154	0	hybrid	Yes
GO	GO155	0	hybrid	Yes
GO	GO156	2.30225	hybrid	Yes
GO	GO157	0.865015	hybrid	Yes
GO	GO158	0	hybrid	Yes
GO	GO159	4.39669	hybrid	Yes
GO	GO160	20.4063	hybrid	Yes
GO	GO161	2.55812	hybrid	Yes
GO	GO162	32.1666	hybrid	Yes
GO	GO163	10.103	hybrid	Yes
GO	GO164	6.61234	hybrid	Yes
GO	GO165	2.79341	hybrid	Yes
GO	GO166	0.670533	hybrid	Yes
GO	GO167	1.24841	hybrid	Yes
GO	GO168	1.75427	hybrid	Yes
GO	GO169	0.321221	hybrid	Yes
GO	GO170	11.852	hybrid	Yes
GO	GO171	25.2241	hybrid	Yes
GO	GO172	1.49036	hybrid	Yes
GO	GO173	1.76886	hybrid	Yes
GO	GO174	94.2277	hybrid	Yes
GO	GO175	3.45844	hybrid	Yes
GO	GO176	43.7713	hybrid	Yes
GO	GO177	46.2507	hybrid	Yes
GO	GO178	12.9554	hybrid	Yes
GO	GO179	15.5975	hybrid	Yes
GO	GO180	0.770797	hybrid	Yes
GO	GO181	8.60252	hybrid	Yes
GO	GO182	3.20308	hybrid	Yes
GO	GO183	0.753554	hybrid	Yes
GO	GO184	3.58823	hybrid	Yes
GO	GO185	4.83574	hybrid	Yes
GO	GO186	15.4561	hybrid	Yes
GO	GO187	2.27073	hybrid	Yes
GO	GO188	0	hybrid	Yes
GO	GO189	0	hybrid	Yes
GO	GO190	0	hybrid	Yes
GO	GO191	13.9702	hybrid	Yes
GO	GO192	2.26338	hybrid	Yes
GO	GO193	0.16719	hybrid	Yes
GO	GO194	5.36292	hybrid	Yes
GO	GO195	0	hybrid	Yes
GO	GO196	96.3401	hybrid	Yes
GO	GO197	0.0289266	hybrid	Yes
GO	GO198	0	hybrid	Yes
GO	GO199	0.155986	hybrid	Yes
GO	GO200	72.5999	hybrid	Yes
GO	GO201	19.8388	hybrid	Yes
GO	GO202	0	hybrid	Yes
GO	GO203	20.0198	hybrid	Yes
GO	GO204	7.51468	hybrid	Yes
GO	GO205	0.247065	hybrid	Yes
GO	GO206	0.81177	hybrid	Yes
GO	GO207	0.0529165	hybrid	Yes
GO	GO208	20.8145	hybrid	Yes
GO	GO209	4.06424	hybrid	Yes
GO	GO210	0	hybrid	Yes
GO	GO211	3.1491	hybrid	Yes
GO	GO212	0.0642684	hybrid	Yes
GO	GO213	1.25561	hybrid	Yes
GO	GO214	1.41266	hybrid	Yes
GO	GO215	7.15815	hybrid	Yes
GO	GO216	0	hybrid	Yes
GO	GO217	1.22058	hybrid	Yes
GO	GO218	4.3483	hybrid	Yes
GO	GO219	2.31554	hybrid	Yes
GO	GO220	2.62179	hybrid	Yes
GO	GO221	0	hybrid	Yes
GO	GO223	5.05404	hybrid	Yes
GO	GO224	0.906628	hybrid	Yes
GO	GO225	0.285874	hybrid	Yes
GO	GO226	0	hybrid	Yes
GO	GO227	0	hybrid	Yes
GO	GO228	0	hybrid	Yes
GO	GO229	18.5674	hybrid	Yes
GO	GO230	0.820472	hybrid	Yes
GO	GO231	1.0335	hybrid	Yes
GO	GO232	0	hybrid	Yes
GO	GO234	2.5359	hybrid	Yes
GO	GO235	27.5436	hybrid	Yes
GO	GO236	1.56214	hybrid	Yes
GO	GO237	0	hybrid	Yes
GO	GO238	1.21446	hybrid	Yes
GO	GO239	0.891577	hybrid	Yes
GO	GO240	1.35394	hybrid	Yes
GO	GO241	12.1114	hybrid	Yes
GO	GO242	0.140028	hybrid	Yes
GO	GO243	15.1827	hybrid	Yes
GO	GO244	15.5262	hybrid	Yes
GO	GO245	2.64531	hybrid	Yes
GO	GO246	12.4011	hybrid	Yes
GO	GO247	4.12578	hybrid	Yes
GO	GO248	82.98	hybrid	Yes
OG	OG001	34.0019	hybrid	Yes
OG	OG002	0	hybrid	Yes
OG	OG003	0	hybrid	Yes
OG	OG004	0.697574	hybrid	Yes
OG	OG006	15.7311	hybrid	Yes
OG	OG007	4.66853	hybrid	Yes
OG	OG008	0.0875281	hybrid	Yes
OG	OG009	71.2858	hybrid	Yes
OG	OG010	3.09104	hybrid	Yes
OG	OG011	28.3293	hybrid	Yes
OG	OG012	1.15686	hybrid	Yes
OG	OG013	3.38371	hybrid	Yes
OG	OG014	35.7396	hybrid	Yes
OG	OG015	0.489333	hybrid	Yes
OG	OG016	10.9482	hybrid	Yes
OG	OG017	79.9432	hybrid	Yes
OG	OG018	11.9963	hybrid	Yes
OG	OG019	3.22506	hybrid	Yes
OG	OG020	0	hybrid	Yes
OG	OG021	0	hybrid	Yes
OG	OG022	0.998141	hybrid	Yes
OG	OG023	15.5559	hybrid	Yes
OG	OG024	29.4111	hybrid	Yes
OG	OG025	2.09735	hybrid	Yes
OG	OG026	0	hybrid	Yes
OG	OG027	2.2152	hybrid	Yes
OG	OG028	4.70831	hybrid	Yes
OG	OG029	2.22381	hybrid	Yes
OG	OG030	1.73005	hybrid	Yes
OG	OG031	10.8262	hybrid	Yes
OG	OG032	1.39489	hybrid	Yes
OG	OG033	0.668256	hybrid	Yes
OG	OG034	23.3116	hybrid	Yes
OG	OG035	7.1568	hybrid	Yes
OG	OG036	0.97188	hybrid	Yes
OG	OG037	0	hybrid	Yes
OG	OG038	1.22081	hybrid	Yes
OG	OG039	4.20443	hybrid	Yes
OG	OG040	0	hybrid	Yes
OG	OG041	0	hybrid	Yes
OG	OG042	3.57645	hybrid	Yes
OG	OG043	10.9254	hybrid	Yes
OG	OG044	10.314	hybrid	Yes
OG	OG045	9.06586	hybrid	Yes
OG	OG046	32.9189	hybrid	Yes
OG	OG047	0	hybrid	Yes
OG	OG048	5.17867	hybrid	Yes
OG	OG049	0	hybrid	Yes
OG	OG050	6.53025	hybrid	Yes
OG	OG051	0.957232	hybrid	Yes
OG	OG052	0	hybrid	Yes
OG	OG053	0	hybrid	Yes
OG	OG054	0	hybrid	Yes
OG	OG055	1.34894	hybrid	Yes
OG	OG056	3.43588	hybrid	Yes
OG	OG057	0	hybrid	Yes
OG	OG058	0	hybrid	Yes
OG	OG059	5.04579	hybrid	Yes
OG	OG060	0	hybrid	Yes
OG	OG061	1.10734	hybrid	Yes
OG	OG062	2.42215	hybrid	Yes
OG	OG063	42.4948	hybrid	Yes
OG	OG064	22.1238	hybrid	Yes
OG	OG065	1.4988	hybrid	Yes
OG	OG066	0	hybrid	Yes
OG	OG067	0	hybrid	Yes
OG	OG068	9.93199	hybrid	Yes
OG	OG069	0.790947	hybrid	Yes
OG	OG070	0.486954	hybrid	Yes
OG	OG071	1.45294	hybrid	Yes
OG	OG072	6.37346	hybrid	Yes
OG	OG073	0	hybrid	Yes
OG	OG074	0	hybrid	Yes
OG	OG075	50.6714	hybrid	Yes
OG	OG076	10.807	hybrid	Yes
OG	OG077	1.30261	hybrid	Yes
OG	OG078	7.81625	hybrid	Yes
OG	OG079	1.22717	hybrid	Yes
OG	OG080	72.4383	hybrid	Yes
OG	OG081	9.87686	hybrid	Yes
OG	OG082	26.7708	hybrid	Yes
OG	OG083	5.32947	hybrid	Yes
OG	OG084	21.7402	hybrid	Yes
OG	OG085	4.40482	hybrid	Yes
OG	OG086	1.92154	hybrid	Yes
OG	OG087	1.42573	hybrid	Yes
OG	OG088	0	hybrid	Yes
OG	OG089	1.02075	hybrid	Yes
OG	OG090	2.59638	hybrid	Yes
OG	OG091	15.083	hybrid	Yes
OG	OG092	1.2088	hybrid	Yes
OG	OG093	47.7762	hybrid	Yes
OG	OG094	11.9605	hybrid	Yes
OG	OG095	6.16743	hybrid	Yes
OG	OG096	0	hybrid	Yes
OG	OG097	10.4451	hybrid	Yes
OG	OG098	19.0584	hybrid	Yes
OG	OG099	55.1055	hybrid	Yes
OG	OG101	2.48631	hybrid	Yes
OG	OG102	0	hybrid	Yes
OG	OG103	5.60029	hybrid	Yes
OG	OG104	2.32545	hybrid	Yes
OG	OG105	0.828015	hybrid	Yes
OG	OG106	0.930011	hybrid	Yes
OG	OG107	1.65357	hybrid	Yes
OG	OG108	27.0447	hybrid	Yes
OG	OG109	35.4795	hybrid	Yes
OG	OG110	68.3212	hybrid	Yes
OG	OG111	4.63233	hybrid	Yes
OG	OG112	97.5924	hybrid	Yes
OG	OG113	28.5127	hybrid	Yes
OG	OG114	2.9408	hybrid	Yes
OG	OG115	1.7243	hybrid	Yes
OG	OG116	0	hybrid	Yes
OG	OG117	141.41	hybrid	Yes
OG	OG118	51.1088	hybrid	Yes
OG	OG119	54.6341	hybrid	Yes
OG	OG120	10.3115	hybrid	Yes
OG	OG121	99.9216	hybrid	Yes
OG	OG122	37.9416	hybrid	Yes
OG	OG123	4.34215	hybrid	Yes
OG	OG124	20.2898	hybrid	Yes
OG	OG125	15.1019	hybrid	Yes
OG	OG126	1.75742	hybrid	Yes
OG	OG127	0.946499	hybrid	Yes
OG	OG128	1.41526	hybrid	Yes
OG	OG129	3.76921	hybrid	Yes
OG	OG130	0.36423	hybrid	Yes
OG	OG131	5.53682	hybrid	Yes
OG	OG132	3.05439	hybrid	Yes
OG	OG133	1.6005	hybrid	Yes
OG	OG134	3.90901	hybrid	Yes
OG	OG135	3.25405	hybrid	Yes
OG	OG136	3.24287	hybrid	Yes
OG	OG137	2.56701	hybrid	Yes
OG	OG138	2.62586	hybrid	Yes
OG	OG139	6.1562	hybrid	Yes
OG	OG140	2.72983	hybrid	Yes
OG	OG141	0	hybrid	Yes
OG	OG142	2.90107	hybrid	Yes
OG	OG143	0	hybrid	Yes
OG	OG144	3.06189	hybrid	Yes
OG	OG145	6.73279	hybrid	Yes
OG	OG146	1.05493	hybrid	Yes
OG	OG147	8.37138	hybrid	Yes
OG	OG148	5.01638	hybrid	Yes
OG	OG149	2.97906	hybrid	Yes
OG	OG150	3.93854	hybrid	Yes
OG	OG151	1.02312	hybrid	Yes
OG	OG152	2.47498	hybrid	Yes
OG	OG153	16.6169	hybrid	Yes
OG	OG154	0	hybrid	Yes
OG	OG155	1.11746	hybrid	Yes
OG	OG156	5.36067	hybrid	Yes
OG	OG157	4.49816	hybrid	Yes
OG	OG158	24.2868	hybrid	Yes
OG	OG159	3.47514	hybrid	Yes
OG	OG160	124.735	hybrid	Yes
OG	OG161	17.5042	hybrid	Yes
OG	OG162	5.39912	hybrid	Yes
OG	OG163	18.5985	hybrid	Yes
OG	OG164	15.4416	hybrid	Yes
OG	OG165	12.455	hybrid	Yes
OG	OG167	3.77999	hybrid	Yes
OG	OG168	3.3127	hybrid	Yes
OG	OG169	0.492033	hybrid	Yes
OG	OG170	7.52582	hybrid	Yes
OG	OG171	5.95641	hybrid	Yes
OG	OG172	6.86843	hybrid	Yes
OG	OG173	7.62932	hybrid	Yes
OG	OG174	5.4477	hybrid	Yes
OG	OG175	9.98634	hybrid	Yes
OG	OG176	0	hybrid	Yes
OG	OG177	0	hybrid	Yes
OG	OG178	2.11028	hybrid	Yes
OG	OG179	2.84952	hybrid	Yes
OG	OG180	3.74363	hybrid	Yes
OG	OG181	1.7232	hybrid	Yes
OG	OG182	1.28368	hybrid	Yes
OG	OG183	1.34588	hybrid	Yes
OG	OG184	18.8863	hybrid	Yes
OG	OG185	16.6622	hybrid	Yes
OG	OG186	2.65695	hybrid	Yes
OG	OG187	20.5368	hybrid	Yes
OG	OG188	2.50713	hybrid	Yes
OG	OG189	2.31634	hybrid	Yes
OG	OG190	1.38258	hybrid	Yes
OG	OG191	4.22101	hybrid	Yes
OG	OG192	1.83148	hybrid	Yes
OG	OG193	2.22762	hybrid	Yes
OG	OG194	14.7172	hybrid	Yes
OG	OG195	6.4578	hybrid	Yes
OG	OG196	0	hybrid	Yes
OG	OG197	0.912751	hybrid	Yes
OG	OG198	0	hybrid	Yes
OG	OG199	0	hybrid	Yes
OG	OG200	5.20085	hybrid	Yes
OG	OG201	1.98389	hybrid	Yes
OG	OG202	0	hybrid	Yes
OG	OG203	1.29253	hybrid	Yes
OG	OG204	9.03083	hybrid	Yes
OG	OG205	2.99428	hybrid	Yes
OG	OG206	0	hybrid	Yes
OG	OG207	0	hybrid	Yes
OG	OG208	2.75996	hybrid	Yes
OG	OG209	1.62423	hybrid	Yes
OG	OG210	0	hybrid	Yes
OG	OG211	0.864093	hybrid	Yes
OG	OG212	0.93507	hybrid	Yes
OG	OG213	25.7526	hybrid	Yes
OG	OG214	2.30768	hybrid	Yes
OG	OG215	6.66853	hybrid	Yes
OG	OG216	1.89327	hybrid	Yes
OG	OG217	21.8288	hybrid	Yes
OG	OG218	0	hybrid	Yes
OG	OG219	12.2184	hybrid	Yes
OG	OG220	12.0979	hybrid	Yes
OG	OG221	2.60804	hybrid	Yes
OG	OG222	49.2205	hybrid	Yes
OG	OG223	4.44745	hybrid	Yes
OG	OG224	102.978	hybrid	Yes
OG	OG225	77.0568	hybrid	Yes
OG	OG226	0.577167	hybrid	Yes
OG	OG227	0	hybrid	Yes
OG	OG228	2.43612	hybrid	Yes
OG	OG229	1.61717	hybrid	Yes
OG	OG230	56.1472	hybrid	Yes
OG	OG231	10.5492	hybrid	Yes
OG	OG232	0	hybrid	Yes
OG	OG233	8.82618	hybrid	Yes
OG	OG234	0	hybrid	Yes
OG	OG235	3.68833	hybrid	Yes
OG	OG236	0	hybrid	Yes
OG	OG237	0	hybrid	Yes
OG	OG238	0	hybrid	Yes
OG	OG239	0	hybrid	Yes
OG	OG240	1.25796	hybrid	Yes
OG	OG241	74.603	hybrid	Yes
OG	OG242	0	hybrid	Yes
OG	OG243	0	hybrid	Yes
OG	OG244	6.22181	hybrid	Yes
OG	OG245	144.693	hybrid	Yes
OG	OG246	0.756478	hybrid	Yes
OG	OG247	4.15364	hybrid	Yes
