# Supplementary material for: Quantitative Trait Locus Analysis of Mating Behavior and Male Sex Pheromones in Nasonia Wasps
Source: G3 (Bethesda). 2016 Mar 26;6(6):1549–62. doi: 10.1534/g3.116.029074 (PMC4889652; doi:10.1534/g3.116.029074)
Supplement: Supplemental Material [file supp_g3.116.029074_TableS6.xlsx]

## Sheet: Diao et al. Table S6
ID	F3 female	F3 female ID	Male partner	Replicate	Sibship ID	Father	Father ID	Mother	Mating behavior stages	Copulation success	Mate rejection	Mate discrimination value of each sibship	Lables
1	GO-O	GO001-O	G	1	1	GO	GO001	O	display	No	Yes	1	G = N. giraulti
2	GO-O	GO001-O	G	2	1	GO	GO001	O	display	No	Yes	1	O = N. oneida
3	GO-O	GO001-O	G	3	1	GO	GO001	O	display	No	Yes	1	GO = F2 male from N. giraulti male x N. oneida female cross
4	GO-O	GO001-O	G	4	1	GO	GO001	O	no arrest	No	Yes	1	OG = F2 male from N. oneida male x N. giraulti female cross
5	GO-O	GO001-O	G	5	NA	GO	GO001	O	no interest	No	NA	1	GO-G = F3 female from GO male x N. giraulti female cross
6	GO-O	GO001-O	O	1	NA	GO	GO001	O	no interest	No	NA	0	GO-O = F3 female from GO male x N. oneida female cross
7	GO-O	GO001-O	O	2	NA	GO	GO001	O	no interest	No	NA	0	OG-G = F3 female from OG male x N. giraulti female cross
8	GO-O	GO001-O	O	3	2	GO	GO001	O	normal copulation	Yes	No	0	OG-O = F3 female from OG male x N. oneida female cross
9	GO-O	GO001-O	O	4	2	GO	GO001	O	normal copulation	Yes	No	0
10	GO-O	GO001-O	O	5	2	GO	GO001	O	normal copulation	Yes	No	0
11	GO-G	GO002-G	G	1	3	GO	GO002	G	normal copulation	Yes	No	0
12	GO-G	GO002-G	G	2	3	GO	GO002	G	normal copulation	Yes	No	0
13	GO-G	GO002-G	G	3	3	GO	GO002	G	normal copulation	Yes	No	0
14	GO-G	GO002-G	G	4	3	GO	GO002	G	normal copulation	Yes	No	0
15	GO-G	GO002-G	G	5	3	GO	GO002	G	normal copulation	Yes	No	0
16	GO-G	GO002-G	O	1	4	GO	GO002	G	normal copulation	Yes	No	0
17	GO-G	GO002-G	O	2	4	GO	GO002	G	normal copulation	Yes	No	0
18	GO-G	GO002-G	O	3	4	GO	GO002	G	normal copulation	Yes	No	0
19	GO-G	GO002-G	O	4	4	GO	GO002	G	normal copulation	Yes	No	0
20	GO-G	GO002-G	O	5	4	GO	GO002	G	normal copulation	Yes	No	0
21	GO-O	GO003-O	G	1	NA	GO	GO003	O	no interest	No	NA	0.5
22	GO-O	GO003-O	G	2	5	GO	GO003	O	display	No	Yes	0.5
23	GO-O	GO003-O	G	3	5	GO	GO003	O	normal copulation	Yes	No	0.5
24	GO-O	GO003-O	G	4	5	GO	GO003	O	attempted copulation	No	Yes	0.5
25	GO-O	GO003-O	G	5	5	GO	GO003	O	normal copulation	Yes	No	0.5
26	GO-O	GO003-O	O	1	6	GO	GO003	O	normal copulation	Yes	No	0
27	GO-O	GO003-O	O	2	6	GO	GO003	O	normal copulation	Yes	No	0
28	GO-O	GO003-O	O	3	NA	GO	GO003	O	no interest	No	NA	0
29	GO-O	GO003-O	O	4	6	GO	GO003	O	normal copulation	Yes	No	0
30	GO-O	GO003-O	O	5	6	GO	GO003	O	normal copulation	Yes	No	0
31	GO-G	GO004-G	G	1	7	GO	GO004	G	normal copulation	Yes	No	0.166667
32	GO-G	GO004-G	G	2	7	GO	GO004	G	normal copulation	Yes	No	0.166667
33	GO-G	GO004-G	G	3	7	GO	GO004	G	normal copulation	Yes	No	0.166667
34	GO-G	GO004-G	G	4	7	GO	GO004	G	normal copulation	Yes	No	0.166667
35	GO-G	GO004-G	G	5	7	GO	GO004	G	display	No	Yes	0.166667
36	GO-G	GO004-G	G	6	7	GO	GO004	G	normal copulation	Yes	No	0.166667
37	GO-G	GO004-G	O	1	8	GO	GO004	G	normal copulation	Yes	No	0
38	GO-G	GO004-G	O	2	8	GO	GO004	G	normal copulation	Yes	No	0
39	GO-G	GO004-G	O	3	8	GO	GO004	G	normal copulation	Yes	No	0
40	GO-G	GO004-G	O	4	8	GO	GO004	G	normal copulation	Yes	No	0
41	GO-G	GO004-G	O	5	8	GO	GO004	G	normal copulation	Yes	No	0
42	GO-G	GO004-G	O	6	8	GO	GO004	G	normal copulation	Yes	No	0
43	GO-O	GO005-O	G	1	NA	GO	GO005	O	no interest	No	NA	0
44	GO-O	GO005-O	G	2	NA	GO	GO005	O	no interest	No	NA	0
45	GO-O	GO005-O	G	3	9	GO	GO005	O	normal copulation	Yes	No	0
46	GO-O	GO005-O	G	4	NA	GO	GO005	O	no interest	No	NA	0
47	GO-O	GO005-O	G	5	NA	GO	GO005	O	no interest	No	NA	0
48	GO-O	GO005-O	O	1	NA	GO	GO005	O	no interest	No	NA	NA
49	GO-O	GO005-O	O	2	NA	GO	GO005	O	no interest	No	NA	NA
50	GO-O	GO005-O	O	3	NA	GO	GO005	O	no interest	No	NA	NA
51	GO-O	GO005-O	O	4	NA	GO	GO005	O	no interest	No	NA	NA
52	GO-O	GO005-O	O	5	NA	GO	GO005	O	no interest	No	NA	NA
53	GO-G	GO006-G	G	1	10	GO	GO006	G	normal copulation	Yes	No	0.2
54	GO-G	GO006-G	G	2	10	GO	GO006	G	normal copulation	Yes	No	0.2
55	GO-G	GO006-G	G	3	10	GO	GO006	G	normal copulation	Yes	No	0.2
56	GO-G	GO006-G	G	4	10	GO	GO006	G	normal copulation	Yes	No	0.2
57	GO-G	GO006-G	G	5	10	GO	GO006	G	display	No	Yes	0.2
58	GO-G	GO006-G	O	1	11	GO	GO006	G	normal copulation	Yes	No	0
59	GO-G	GO006-G	O	2	11	GO	GO006	G	normal copulation	Yes	No	0
60	GO-G	GO006-G	O	3	11	GO	GO006	G	normal copulation	Yes	No	0
61	GO-G	GO006-G	O	4	11	GO	GO006	G	normal copulation	Yes	No	0
62	GO-G	GO006-G	O	5	11	GO	GO006	G	normal copulation	Yes	No	0
63	GO-G	GO008-G	G	1	12	GO	GO008	G	normal copulation	Yes	No	0
64	GO-G	GO008-G	G	2	12	GO	GO008	G	normal copulation	Yes	No	0
65	GO-G	GO008-G	G	3	12	GO	GO008	G	normal copulation	Yes	No	0
66	GO-G	GO008-G	G	4	12	GO	GO008	G	normal copulation	Yes	No	0
67	GO-G	GO008-G	G	5	12	GO	GO008	G	normal copulation	Yes	No	0
68	GO-G	GO008-G	O	1	13	GO	GO008	G	normal copulation	Yes	No	0
69	GO-G	GO008-G	O	2	13	GO	GO008	G	normal copulation	Yes	No	0
70	GO-G	GO008-G	O	3	13	GO	GO008	G	normal copulation	Yes	No	0
71	GO-G	GO008-G	O	4	NA	GO	GO008	G	no interest	No	NA	0
72	GO-G	GO008-G	O	5	13	GO	GO008	G	normal copulation	Yes	No	0
73	GO-G	GO010-G	G	1	14	GO	GO010	G	normal copulation	Yes	No	0
74	GO-G	GO010-G	G	2	14	GO	GO010	G	normal copulation	Yes	No	0
75	GO-G	GO010-G	G	3	14	GO	GO010	G	normal copulation	Yes	No	0
76	GO-G	GO010-G	G	4	14	GO	GO010	G	normal copulation	Yes	No	0
77	GO-G	GO010-G	G	5	14	GO	GO010	G	normal copulation	Yes	No	0
78	GO-G	GO010-G	O	1	15	GO	GO010	G	normal copulation	Yes	No	0
79	GO-G	GO010-G	O	2	15	GO	GO010	G	normal copulation	Yes	No	0
80	GO-G	GO010-G	O	3	15	GO	GO010	G	normal copulation	Yes	No	0
81	GO-G	GO010-G	O	4	15	GO	GO010	G	normal copulation	Yes	No	0
82	GO-G	GO010-G	O	5	15	GO	GO010	G	normal copulation	Yes	No	0
83	GO-O	GO011-O	G	1	16	GO	GO011	O	normal copulation	Yes	No	0.2
84	GO-O	GO011-O	G	2	16	GO	GO011	O	normal copulation	Yes	No	0.2
85	GO-O	GO011-O	G	3	16	GO	GO011	O	no arrest	No	Yes	0.2
86	GO-O	GO011-O	G	4	16	GO	GO011	O	normal copulation	Yes	No	0.2
87	GO-O	GO011-O	G	5	16	GO	GO011	O	normal copulation	Yes	No	0.2
88	GO-O	GO011-O	O	1	17	GO	GO011	O	display	No	Yes	0.333333
89	GO-O	GO011-O	O	2	17	GO	GO011	O	normal copulation	Yes	No	0.333333
90	GO-O	GO011-O	O	3	17	GO	GO011	O	normal copulation	Yes	No	0.333333
91	GO-O	GO011-O	O	4	NA	GO	GO011	O	no interest	No	NA	0.333333
92	GO-O	GO011-O	O	5	NA	GO	GO011	O	no interest	No	NA	0.333333
93	GO-O	GO013-O	G	1	18	GO	GO013	O	normal copulation	Yes	No	0.4
94	GO-O	GO013-O	G	2	18	GO	GO013	O	no arrest	No	Yes	0.4
95	GO-O	GO013-O	G	3	18	GO	GO013	O	no arrest	No	Yes	0.4
96	GO-O	GO013-O	G	4	18	GO	GO013	O	normal copulation	Yes	No	0.4
97	GO-O	GO013-O	G	5	18	GO	GO013	O	normal copulation	Yes	No	0.4
98	GO-O	GO013-O	O	1	NA	GO	GO013	O	no interest	No	NA	0
99	GO-O	GO013-O	O	2	NA	GO	GO013	O	no interest	No	NA	0
100	GO-O	GO013-O	O	3	NA	GO	GO013	O	no interest	No	NA	0
101	GO-O	GO013-O	O	4	19	GO	GO013	O	normal copulation	Yes	No	0
102	GO-O	GO013-O	O	5	19	GO	GO013	O	normal copulation	Yes	No	0
103	GO-G	GO014-G	G	1	20	GO	GO014	G	normal copulation	Yes	No	0
104	GO-G	GO014-G	G	2	20	GO	GO014	G	normal copulation	Yes	No	0
105	GO-G	GO014-G	G	3	20	GO	GO014	G	normal copulation	Yes	No	0
106	GO-G	GO014-G	G	4	20	GO	GO014	G	normal copulation	Yes	No	0
107	GO-G	GO014-G	G	5	NA	GO	GO014	G	no interest	No	NA	0
108	GO-G	GO014-G	O	1	21	GO	GO014	G	normal copulation	Yes	No	0
109	GO-G	GO014-G	O	2	21	GO	GO014	G	normal copulation	Yes	No	0
110	GO-G	GO014-G	O	3	21	GO	GO014	G	normal copulation	Yes	No	0
111	GO-G	GO014-G	O	4	21	GO	GO014	G	normal copulation	Yes	No	0
112	GO-G	GO014-G	O	5	21	GO	GO014	G	normal copulation	Yes	No	0
113	GO-O	GO015-O	G	1	22	GO	GO015	O	normal copulation	Yes	No	0.2
114	GO-O	GO015-O	G	2	22	GO	GO015	O	display	No	Yes	0.2
115	GO-O	GO015-O	G	3	22	GO	GO015	O	normal copulation	Yes	No	0.2
116	GO-O	GO015-O	G	4	22	GO	GO015	O	normal copulation	Yes	No	0.2
117	GO-O	GO015-O	G	5	22	GO	GO015	O	normal copulation	Yes	No	0.2
118	GO-O	GO015-O	O	1	NA	GO	GO015	O	no interest	No	NA	0
119	GO-O	GO015-O	O	2	NA	GO	GO015	O	no interest	No	NA	0
120	GO-O	GO015-O	O	3	23	GO	GO015	O	normal copulation	Yes	No	0
121	GO-O	GO015-O	O	4	NA	GO	GO015	O	no interest	No	NA	0
122	GO-O	GO015-O	O	5	23	GO	GO015	O	normal copulation	Yes	No	0
123	GO-O	GO017-O	G	1	24	GO	GO017	O	normal copulation	Yes	No	0.4
124	GO-O	GO017-O	G	2	24	GO	GO017	O	normal copulation	Yes	No	0.4
125	GO-O	GO017-O	G	3	24	GO	GO017	O	normal copulation	Yes	No	0.4
126	GO-O	GO017-O	G	4	24	GO	GO017	O	no arrest	No	Yes	0.4
127	GO-O	GO017-O	G	5	24	GO	GO017	O	no arrest	No	Yes	0.4
128	GO-O	GO017-O	O	1	NA	GO	GO017	O	no interest	No	NA	0
129	GO-O	GO017-O	O	2	NA	GO	GO017	O	no interest	No	NA	0
130	GO-O	GO017-O	O	3	25	GO	GO017	O	normal copulation	Yes	No	0
131	GO-O	GO017-O	O	4	25	GO	GO017	O	normal copulation	Yes	No	0
132	GO-O	GO017-O	O	5	25	GO	GO017	O	normal copulation	Yes	No	0
133	GO-O	GO019-O	G	1	26	GO	GO019	O	no arrest	No	Yes	1
134	GO-O	GO019-O	G	2	NA	GO	GO019	O	no interest	No	NA	1
135	GO-O	GO019-O	G	3	NA	GO	GO019	O	no interest	No	NA	1
136	GO-O	GO019-O	G	4	NA	GO	GO019	O	no interest	No	NA	1
137	GO-O	GO019-O	G	5	NA	GO	GO019	O	no interest	No	NA	1
138	GO-O	GO019-O	O	1	NA	GO	GO019	O	no interest	No	NA	0
139	GO-O	GO019-O	O	2	27	GO	GO019	O	normal copulation	Yes	No	0
140	GO-O	GO019-O	O	3	NA	GO	GO019	O	no interest	No	NA	0
141	GO-O	GO019-O	O	4	27	GO	GO019	O	normal copulation	Yes	No	0
142	GO-O	GO019-O	O	5	27	GO	GO019	O	normal copulation	Yes	No	0
143	GO-G	GO020-G	G	1	28	GO	GO020	G	normal copulation	Yes	No	0.2
144	GO-G	GO020-G	G	2	28	GO	GO020	G	normal copulation	Yes	No	0.2
145	GO-G	GO020-G	G	3	28	GO	GO020	G	display	No	Yes	0.2
146	GO-G	GO020-G	G	4	28	GO	GO020	G	normal copulation	Yes	No	0.2
147	GO-G	GO020-G	G	5	28	GO	GO020	G	normal copulation	Yes	No	0.2
148	GO-G	GO020-G	O	1	29	GO	GO020	G	no arrest	No	Yes	0.25
149	GO-G	GO020-G	O	2	29	GO	GO020	G	normal copulation	Yes	No	0.25
150	GO-G	GO020-G	O	3	29	GO	GO020	G	normal copulation	Yes	No	0.25
151	GO-G	GO020-G	O	4	29	GO	GO020	G	normal copulation	Yes	No	0.25
152	GO-G	GO020-G	O	5	NA	GO	GO020	G	no interest	No	NA	0.25
153	GO-O	GO021-O	G	1	NA	GO	GO021	O	no interest	No	NA	1
154	GO-O	GO021-O	G	2	30	GO	GO021	O	no arrest	No	Yes	1
155	GO-O	GO021-O	G	3	NA	GO	GO021	O	no interest	No	NA	1
156	GO-O	GO021-O	G	4	30	GO	GO021	O	no arrest	No	Yes	1
157	GO-O	GO021-O	G	5	30	GO	GO021	O	display	No	Yes	1
158	GO-O	GO021-O	O	1	NA	GO	GO021	O	no interest	No	NA	0
159	GO-O	GO021-O	O	2	NA	GO	GO021	O	no interest	No	NA	0
160	GO-O	GO021-O	O	3	31	GO	GO021	O	normal copulation	Yes	No	0
161	GO-O	GO021-O	O	4	31	GO	GO021	O	normal copulation	Yes	No	0
162	GO-O	GO021-O	O	5	31	GO	GO021	O	normal copulation	Yes	No	0
163	GO-O	GO022-O	G	1	32	GO	GO022	O	normal copulation	Yes	No	0.2
164	GO-O	GO022-O	G	2	32	GO	GO022	O	normal copulation	Yes	No	0.2
165	GO-O	GO022-O	G	3	32	GO	GO022	O	normal copulation	Yes	No	0.2
166	GO-O	GO022-O	G	4	32	GO	GO022	O	display	No	Yes	0.2
167	GO-O	GO022-O	G	5	32	GO	GO022	O	normal copulation	Yes	No	0.2
168	GO-O	GO022-O	O	1	33	GO	GO022	O	normal copulation	Yes	No	0
169	GO-O	GO022-O	O	2	NA	GO	GO022	O	no interest	No	NA	0
170	GO-O	GO022-O	O	3	33	GO	GO022	O	normal copulation	Yes	No	0
171	GO-O	GO022-O	O	4	NA	GO	GO022	O	no interest	No	NA	0
172	GO-O	GO022-O	O	5	33	GO	GO022	O	normal copulation	Yes	No	0
173	GO-G	GO023-G	G	1	34	GO	GO023	G	normal copulation	Yes	No	0.25
174	GO-G	GO023-G	G	2	34	GO	GO023	G	normal copulation	Yes	No	0.25
175	GO-G	GO023-G	G	3	34	GO	GO023	G	display	No	Yes	0.25
176	GO-G	GO023-G	G	4	34	GO	GO023	G	normal copulation	Yes	No	0.25
177	GO-G	GO023-G	G	5	NA	GO	GO023	G	no interest	No	NA	0.25
178	GO-G	GO023-G	O	1	35	GO	GO023	G	normal copulation	Yes	No	0
179	GO-G	GO023-G	O	2	35	GO	GO023	G	normal copulation	Yes	No	0
180	GO-G	GO023-G	O	3	35	GO	GO023	G	normal copulation	Yes	No	0
181	GO-G	GO023-G	O	4	35	GO	GO023	G	normal copulation	Yes	No	0
182	GO-G	GO023-G	O	5	35	GO	GO023	G	normal copulation	Yes	No	0
183	GO-O	GO024-O	G	1	36	GO	GO024	O	normal copulation	Yes	No	0.2
184	GO-O	GO024-O	G	2	36	GO	GO024	O	normal copulation	Yes	No	0.2
185	GO-O	GO024-O	G	3	36	GO	GO024	O	display	No	Yes	0.2
186	GO-O	GO024-O	G	4	36	GO	GO024	O	normal copulation	Yes	No	0.2
187	GO-O	GO024-O	G	5	36	GO	GO024	O	normal copulation	Yes	No	0.2
188	GO-O	GO024-O	O	1	37	GO	GO024	O	display	No	Yes	0.25
189	GO-O	GO024-O	O	2	37	GO	GO024	O	normal copulation	Yes	No	0.25
190	GO-O	GO024-O	O	3	37	GO	GO024	O	normal copulation	Yes	No	0.25
191	GO-O	GO024-O	O	4	37	GO	GO024	O	normal copulation	Yes	No	0.25
192	GO-O	GO024-O	O	5	NA	GO	GO024	O	no interest	No	NA	0.25
193	GO-G	GO025-G	G	1	38	GO	GO025	G	normal copulation	Yes	No	0
194	GO-G	GO025-G	G	2	38	GO	GO025	G	normal copulation	Yes	No	0
195	GO-G	GO025-G	G	3	38	GO	GO025	G	normal copulation	Yes	No	0
196	GO-G	GO025-G	G	4	38	GO	GO025	G	normal copulation	Yes	No	0
197	GO-G	GO025-G	G	5	38	GO	GO025	G	normal copulation	Yes	No	0
198	GO-G	GO025-G	O	1	39	GO	GO025	G	normal copulation	Yes	No	0
199	GO-G	GO025-G	O	2	39	GO	GO025	G	normal copulation	Yes	No	0
200	GO-G	GO025-G	O	3	39	GO	GO025	G	normal copulation	Yes	No	0
201	GO-G	GO025-G	O	4	39	GO	GO025	G	normal copulation	Yes	No	0
202	GO-G	GO025-G	O	5	39	GO	GO025	G	normal copulation	Yes	No	0
203	GO-O	GO026-O	G	1	40	GO	GO026	O	normal copulation	Yes	No	0
204	GO-O	GO026-O	G	2	40	GO	GO026	O	normal copulation	Yes	No	0
205	GO-O	GO026-O	G	3	40	GO	GO026	O	normal copulation	Yes	No	0
206	GO-O	GO026-O	G	4	40	GO	GO026	O	normal copulation	Yes	No	0
207	GO-O	GO026-O	G	5	40	GO	GO026	O	normal copulation	Yes	No	0
208	GO-O	GO026-O	O	1	41	GO	GO026	O	normal copulation	Yes	No	0
209	GO-O	GO026-O	O	2	41	GO	GO026	O	normal copulation	Yes	No	0
210	GO-O	GO026-O	O	3	41	GO	GO026	O	normal copulation	Yes	No	0
211	GO-O	GO026-O	O	4	41	GO	GO026	O	normal copulation	Yes	No	0
212	GO-O	GO026-O	O	5	41	GO	GO026	O	normal copulation	Yes	No	0
213	GO-O	GO030-O	G	1	42	GO	GO030	O	normal copulation	Yes	No	0.4
214	GO-O	GO030-O	G	2	42	GO	GO030	O	display	No	Yes	0.4
215	GO-O	GO030-O	G	3	42	GO	GO030	O	normal copulation	Yes	No	0.4
216	GO-O	GO030-O	G	4	42	GO	GO030	O	display	No	Yes	0.4
217	GO-O	GO030-O	G	5	42	GO	GO030	O	normal copulation	Yes	No	0.4
218	GO-O	GO030-O	O	1	43	GO	GO030	O	normal copulation	Yes	No	0
219	GO-O	GO030-O	O	2	43	GO	GO030	O	normal copulation	Yes	No	0
220	GO-O	GO030-O	O	3	43	GO	GO030	O	normal copulation	Yes	No	0
221	GO-O	GO030-O	O	4	43	GO	GO030	O	normal copulation	Yes	No	0
222	GO-O	GO030-O	O	5	43	GO	GO030	O	normal copulation	Yes	No	0
223	GO-G	GO031-G	G	1	44	GO	GO031	G	normal copulation	Yes	No	0
224	GO-G	GO031-G	G	2	44	GO	GO031	G	normal copulation	Yes	No	0
225	GO-G	GO031-G	G	3	44	GO	GO031	G	normal copulation	Yes	No	0
226	GO-G	GO031-G	G	4	44	GO	GO031	G	normal copulation	Yes	No	0
227	GO-G	GO031-G	G	5	44	GO	GO031	G	normal copulation	Yes	No	0
228	GO-G	GO031-G	O	1	45	GO	GO031	G	normal copulation	Yes	No	0
229	GO-G	GO031-G	O	2	45	GO	GO031	G	normal copulation	Yes	No	0
230	GO-G	GO031-G	O	3	45	GO	GO031	G	normal copulation	Yes	No	0
231	GO-G	GO031-G	O	4	45	GO	GO031	G	normal copulation	Yes	No	0
232	GO-G	GO031-G	O	5	45	GO	GO031	G	normal copulation	Yes	No	0
233	GO-O	GO032-O	G	1	46	GO	GO032	O	display	No	Yes	1
234	GO-O	GO032-O	G	2	46	GO	GO032	O	display	No	Yes	1
235	GO-O	GO032-O	G	3	46	GO	GO032	O	display	No	Yes	1
236	GO-O	GO032-O	G	4	46	GO	GO032	O	display	No	Yes	1
237	GO-O	GO032-O	G	5	46	GO	GO032	O	display	No	Yes	1
238	GO-O	GO032-O	O	1	47	GO	GO032	O	normal copulation	Yes	No	0.333333
239	GO-O	GO032-O	O	2	47	GO	GO032	O	display	No	Yes	0.333333
240	GO-O	GO032-O	O	3	NA	GO	GO032	O	no interest	No	NA	0.333333
241	GO-O	GO032-O	O	4	47	GO	GO032	O	normal copulation	Yes	No	0.333333
242	GO-O	GO032-O	O	5	NA	GO	GO032	O	no interest	No	NA	0.333333
243	GO-G	GO033-G	G	1	48	GO	GO033	G	normal copulation	Yes	No	0
244	GO-G	GO033-G	G	2	48	GO	GO033	G	normal copulation	Yes	No	0
245	GO-G	GO033-G	G	3	48	GO	GO033	G	normal copulation	Yes	No	0
246	GO-G	GO033-G	G	4	48	GO	GO033	G	normal copulation	Yes	No	0
247	GO-G	GO033-G	G	5	48	GO	GO033	G	normal copulation	Yes	No	0
248	GO-G	GO033-G	O	1	49	GO	GO033	G	normal copulation	Yes	No	0
249	GO-G	GO033-G	O	2	49	GO	GO033	G	normal copulation	Yes	No	0
250	GO-G	GO033-G	O	3	49	GO	GO033	G	normal copulation	Yes	No	0
251	GO-G	GO033-G	O	4	49	GO	GO033	G	normal copulation	Yes	No	0
252	GO-G	GO033-G	O	5	49	GO	GO033	G	normal copulation	Yes	No	0
253	GO-O	GO036-O	G	1	50	GO	GO036	O	normal copulation	Yes	No	0
254	GO-O	GO036-O	G	2	50	GO	GO036	O	normal copulation	Yes	No	0
255	GO-O	GO036-O	G	3	50	GO	GO036	O	normal copulation	Yes	No	0
256	GO-O	GO036-O	G	4	50	GO	GO036	O	normal copulation	Yes	No	0
257	GO-O	GO036-O	G	5	50	GO	GO036	O	normal copulation	Yes	No	0
258	GO-O	GO036-O	O	1	51	GO	GO036	O	normal copulation	Yes	No	0
259	GO-O	GO036-O	O	2	51	GO	GO036	O	normal copulation	Yes	No	0
260	GO-O	GO036-O	O	3	NA	GO	GO036	O	no interest	No	NA	0
261	GO-O	GO036-O	O	4	51	GO	GO036	O	normal copulation	Yes	No	0
262	GO-O	GO036-O	O	5	51	GO	GO036	O	normal copulation	Yes	No	0
263	GO-O	GO038-O	G	1	52	GO	GO038	O	normal copulation	Yes	No	0
264	GO-O	GO038-O	G	2	52	GO	GO038	O	normal copulation	Yes	No	0
265	GO-O	GO038-O	G	3	52	GO	GO038	O	normal copulation	Yes	No	0
266	GO-O	GO038-O	G	4	52	GO	GO038	O	normal copulation	Yes	No	0
267	GO-O	GO038-O	G	5	52	GO	GO038	O	normal copulation	Yes	No	0
268	GO-O	GO038-O	O	1	53	GO	GO038	O	normal copulation	Yes	No	0
269	GO-O	GO038-O	O	2	53	GO	GO038	O	normal copulation	Yes	No	0
270	GO-O	GO038-O	O	3	53	GO	GO038	O	normal copulation	Yes	No	0
271	GO-O	GO038-O	O	4	53	GO	GO038	O	normal copulation	Yes	No	0
272	GO-O	GO038-O	O	5	53	GO	GO038	O	normal copulation	Yes	No	0
273	GO-G	GO039-G	G	1	NA	GO	GO039	G	no interest	No	NA	0
274	GO-G	GO039-G	G	2	54	GO	GO039	G	normal copulation	Yes	No	0.25
275	GO-G	GO039-G	G	3	54	GO	GO039	G	display	No	Yes	0.25
276	GO-G	GO039-G	G	4	54	GO	GO039	G	normal copulation	Yes	No	0.25
277	GO-G	GO039-G	G	5	54	GO	GO039	G	normal copulation	Yes	No	0.25
278	GO-G	GO039-G	O	1	55	GO	GO039	G	normal copulation	Yes	No	0
279	GO-G	GO039-G	O	2	55	GO	GO039	G	normal copulation	Yes	No	0
280	GO-G	GO039-G	O	3	55	GO	GO039	G	normal copulation	Yes	No	0
281	GO-G	GO039-G	O	4	55	GO	GO039	G	normal copulation	Yes	No	0
282	GO-G	GO039-G	O	5	55	GO	GO039	G	normal copulation	Yes	No	0
283	GO-O	GO040-O	G	1	NA	GO	GO040	O	no interest	No	NA	0
284	GO-O	GO040-O	G	2	56	GO	GO040	O	normal copulation	Yes	No	0
285	GO-O	GO040-O	G	3	56	GO	GO040	O	normal copulation	Yes	No	0
286	GO-O	GO040-O	G	4	56	GO	GO040	O	normal copulation	Yes	No	0
287	GO-O	GO040-O	G	5	56	GO	GO040	O	normal copulation	Yes	No	0
288	GO-O	GO040-O	O	1	57	GO	GO040	O	normal copulation	Yes	No	0
289	GO-O	GO040-O	O	2	57	GO	GO040	O	normal copulation	Yes	No	0
290	GO-O	GO040-O	O	3	57	GO	GO040	O	normal copulation	Yes	No	0
291	GO-O	GO040-O	O	4	57	GO	GO040	O	normal copulation	Yes	No	0
292	GO-O	GO040-O	O	5	57	GO	GO040	O	normal copulation	Yes	No	0
293	GO-G	GO041-G	G	1	58	GO	GO041	G	normal copulation	Yes	No	0
294	GO-G	GO041-G	G	2	58	GO	GO041	G	normal copulation	Yes	No	0
295	GO-G	GO041-G	G	3	58	GO	GO041	G	normal copulation	Yes	No	0
296	GO-G	GO041-G	G	4	58	GO	GO041	G	normal copulation	Yes	No	0
297	GO-G	GO041-G	G	5	58	GO	GO041	G	normal copulation	Yes	No	0
298	GO-G	GO041-G	O	1	59	GO	GO041	G	normal copulation	Yes	No	0
299	GO-G	GO041-G	O	2	59	GO	GO041	G	normal copulation	Yes	No	0
300	GO-G	GO041-G	O	3	59	GO	GO041	G	normal copulation	Yes	No	0
301	GO-G	GO041-G	O	4	59	GO	GO041	G	normal copulation	Yes	No	0
302	GO-G	GO041-G	O	5	59	GO	GO041	G	normal copulation	Yes	No	0
303	GO-O	GO042-O	G	1	NA	GO	GO042	O	no interest	No	NA	0.5
304	GO-O	GO042-O	G	2	60	GO	GO042	O	normal copulation	Yes	No	0.5
305	GO-O	GO042-O	G	3	60	GO	GO042	O	display	No	Yes	0.5
306	GO-O	GO042-O	G	4	60	GO	GO042	O	display	No	Yes	0.5
307	GO-O	GO042-O	G	5	60	GO	GO042	O	normal copulation	Yes	No	0.5
308	GO-O	GO042-O	O	1	61	GO	GO042	O	normal copulation	Yes	No	0
309	GO-O	GO042-O	O	2	61	GO	GO042	O	normal copulation	Yes	No	0
310	GO-O	GO042-O	O	3	61	GO	GO042	O	normal copulation	Yes	No	0
311	GO-O	GO042-O	O	4	61	GO	GO042	O	normal copulation	Yes	No	0
312	GO-O	GO042-O	O	5	61	GO	GO042	O	normal copulation	Yes	No	0
313	GO-G	GO043-G	G	1	62	GO	GO043	G	normal copulation	Yes	No	0.2
314	GO-G	GO043-G	G	2	62	GO	GO043	G	display	No	Yes	0.2
315	GO-G	GO043-G	G	3	62	GO	GO043	G	normal copulation	Yes	No	0.2
316	GO-G	GO043-G	G	4	62	GO	GO043	G	normal copulation	Yes	No	0.2
317	GO-G	GO043-G	G	5	62	GO	GO043	G	normal copulation	Yes	No	0.2
318	GO-G	GO043-G	O	1	63	GO	GO043	G	normal copulation	Yes	No	0
319	GO-G	GO043-G	O	2	63	GO	GO043	G	normal copulation	Yes	No	0
320	GO-G	GO043-G	O	3	63	GO	GO043	G	normal copulation	Yes	No	0
321	GO-G	GO043-G	O	4	63	GO	GO043	G	normal copulation	Yes	No	0
322	GO-G	GO043-G	O	5	63	GO	GO043	G	normal copulation	Yes	No	0
323	GO-O	GO044-O	G	1	NA	GO	GO044	O	no interest	No	NA	0.333333
324	GO-O	GO044-O	G	2	NA	GO	GO044	O	no interest	No	NA	0.333333
325	GO-O	GO044-O	G	3	64	GO	GO044	O	display	No	Yes	0.333333
326	GO-O	GO044-O	G	4	64	GO	GO044	O	normal copulation	Yes	No	0.333333
327	GO-O	GO044-O	G	5	64	GO	GO044	O	normal copulation	Yes	No	0.333333
328	GO-O	GO044-O	O	1	65	GO	GO044	O	normal copulation	Yes	No	0
329	GO-O	GO044-O	O	2	65	GO	GO044	O	normal copulation	Yes	No	0
330	GO-O	GO044-O	O	3	65	GO	GO044	O	normal copulation	Yes	No	0
331	GO-O	GO044-O	O	4	65	GO	GO044	O	normal copulation	Yes	No	0
332	GO-O	GO044-O	O	5	65	GO	GO044	O	normal copulation	Yes	No	0
333	GO-O	GO046-O	G	1	579	GO	GO046	O	normal copulation	Yes	No	0
334	GO-O	GO046-O	G	2	NA	GO	GO046	O	no interest	No	NA	0
335	GO-O	GO046-O	G	3	579	GO	GO046	O	normal copulation	Yes	No	0
336	GO-O	GO046-O	G	4	579	GO	GO046	O	normal copulation	Yes	No	0
337	GO-O	GO046-O	G	5	579	GO	GO046	O	normal copulation	Yes	No	0
338	GO-O	GO046-O	O	1	580	GO	GO046	O	normal copulation	Yes	No	0
339	GO-O	GO046-O	O	2	580	GO	GO046	O	normal copulation	Yes	No	0
340	GO-O	GO046-O	O	3	580	GO	GO046	O	normal copulation	Yes	No	0
341	GO-O	GO046-O	O	4	580	GO	GO046	O	normal copulation	Yes	No	0
342	GO-O	GO046-O	O	5	580	GO	GO046	O	normal copulation	Yes	No	0
343	GO-G	GO047-G	G	1	66	GO	GO047	G	normal copulation	Yes	No	0
344	GO-G	GO047-G	G	2	66	GO	GO047	G	normal copulation	Yes	No	0
345	GO-G	GO047-G	G	3	66	GO	GO047	G	normal copulation	Yes	No	0
346	GO-G	GO047-G	G	4	66	GO	GO047	G	normal copulation	Yes	No	0
347	GO-G	GO047-G	G	5	66	GO	GO047	G	normal copulation	Yes	No	0
348	GO-G	GO047-G	O	1	67	GO	GO047	G	normal copulation	Yes	No	0
349	GO-G	GO047-G	O	2	67	GO	GO047	G	normal copulation	Yes	No	0
350	GO-G	GO047-G	O	3	67	GO	GO047	G	normal copulation	Yes	No	0
351	GO-G	GO047-G	O	4	67	GO	GO047	G	normal copulation	Yes	No	0
352	GO-G	GO047-G	O	5	67	GO	GO047	G	normal copulation	Yes	No	0
353	GO-O	GO048-O	G	1	68	GO	GO048	O	normal copulation	Yes	No	0
354	GO-O	GO048-O	G	2	68	GO	GO048	O	normal copulation	Yes	No	0
355	GO-O	GO048-O	G	3	68	GO	GO048	O	normal copulation	Yes	No	0
356	GO-O	GO048-O	G	4	68	GO	GO048	O	normal copulation	Yes	No	0
357	GO-O	GO048-O	G	5	68	GO	GO048	O	normal copulation	Yes	No	0
358	GO-O	GO048-O	G	6	NA	GO	GO048	O	no interest	No	NA	0
359	GO-O	GO048-O	G	7	NA	GO	GO048	O	no interest	No	NA	0
360	GO-O	GO048-O	G	8	68	GO	GO048	O	normal copulation	Yes	No	0
361	GO-O	GO048-O	G	9	68	GO	GO048	O	normal copulation	Yes	No	0
362	GO-O	GO048-O	G	10	68	GO	GO048	O	normal copulation	Yes	No	0
363	GO-O	GO048-O	O	1	69	GO	GO048	O	normal copulation	Yes	No	0.166667
364	GO-O	GO048-O	O	2	69	GO	GO048	O	normal copulation	Yes	No	0.166667
365	GO-O	GO048-O	O	3	69	GO	GO048	O	normal copulation	Yes	No	0.166667
366	GO-O	GO048-O	O	4	69	GO	GO048	O	normal copulation	Yes	No	0.166667
367	GO-O	GO048-O	O	5	NA	GO	GO048	O	no interest	No	NA	0.166667
368	GO-O	GO048-O	O	6	69	GO	GO048	O	normal copulation	Yes	No	0.166667
369	GO-O	GO048-O	O	7	NA	GO	GO048	O	no interest	No	NA	0.166667
370	GO-O	GO048-O	O	8	NA	GO	GO048	O	no interest	No	NA	0.166667
371	GO-O	GO048-O	O	9	69	GO	GO048	O	display	No	Yes	0.166667
372	GO-G	GO049-G	G	1	70	GO	GO049	G	display	No	Yes	0.125
373	GO-G	GO049-G	G	2	70	GO	GO049	G	normal copulation	Yes	No	0.125
374	GO-G	GO049-G	G	3	70	GO	GO049	G	normal copulation	Yes	No	0.125
375	GO-G	GO049-G	G	4	70	GO	GO049	G	normal copulation	Yes	No	0.125
376	GO-G	GO049-G	G	5	70	GO	GO049	G	normal copulation	Yes	No	0.125
377	GO-G	GO049-G	G	6	70	GO	GO049	G	normal copulation	Yes	No	0.125
378	GO-G	GO049-G	G	7	70	GO	GO049	G	normal copulation	Yes	No	0.125
379	GO-G	GO049-G	G	8	70	GO	GO049	G	normal copulation	Yes	No	0.125
380	GO-G	GO049-G	O	1	71	GO	GO049	G	normal copulation	Yes	No	0
381	GO-G	GO049-G	O	2	71	GO	GO049	G	normal copulation	Yes	No	0
382	GO-G	GO049-G	O	3	71	GO	GO049	G	normal copulation	Yes	No	0
383	GO-G	GO049-G	O	4	71	GO	GO049	G	normal copulation	Yes	No	0
384	GO-G	GO049-G	O	5	71	GO	GO049	G	normal copulation	Yes	No	0
385	GO-G	GO049-G	O	6	71	GO	GO049	G	normal copulation	Yes	No	0
386	GO-G	GO049-G	O	7	71	GO	GO049	G	normal copulation	Yes	No	0
387	GO-G	GO049-G	O	8	71	GO	GO049	G	normal copulation	Yes	No	0
388	GO-G	GO049-G	O	9	NA	GO	GO049	G	no interest	No	NA	0
389	GO-O	GO050-O	G	1	72	GO	GO050	O	normal copulation	Yes	No	0
390	GO-O	GO050-O	G	2	72	GO	GO050	O	normal copulation	Yes	No	0
391	GO-O	GO050-O	G	3	72	GO	GO050	O	normal copulation	Yes	No	0
392	GO-O	GO050-O	G	4	72	GO	GO050	O	normal copulation	Yes	No	0
393	GO-O	GO050-O	G	5	72	GO	GO050	O	normal copulation	Yes	No	0
394	GO-O	GO050-O	O	1	73	GO	GO050	O	display	No	Yes	0.2
395	GO-O	GO050-O	O	2	73	GO	GO050	O	normal copulation	Yes	No	0.2
396	GO-O	GO050-O	O	3	73	GO	GO050	O	normal copulation	Yes	No	0.2
397	GO-O	GO050-O	O	4	73	GO	GO050	O	normal copulation	Yes	No	0.2
398	GO-O	GO050-O	O	5	73	GO	GO050	O	normal copulation	Yes	No	0.2
399	GO-G	GO051-G	G	1	74	GO	GO051	G	normal copulation	Yes	No	0.25
400	GO-G	GO051-G	G	2	NA	GO	GO051	G	no interest	No	NA	0.25
401	GO-G	GO051-G	G	3	74	GO	GO051	G	normal copulation	Yes	No	0.25
402	GO-G	GO051-G	G	4	74	GO	GO051	G	display	No	Yes	0.25
403	GO-G	GO051-G	G	5	74	GO	GO051	G	normal copulation	Yes	No	0.25
404	GO-G	GO051-G	O	1	75	GO	GO051	G	normal copulation	Yes	No	0
405	GO-G	GO051-G	O	2	75	GO	GO051	G	normal copulation	Yes	No	0
406	GO-G	GO051-G	O	3	75	GO	GO051	G	normal copulation	Yes	No	0
407	GO-G	GO051-G	O	4	75	GO	GO051	G	normal copulation	Yes	No	0
408	GO-G	GO051-G	O	5	75	GO	GO051	G	normal copulation	Yes	No	0
409	GO-O	GO052-O	G	1	NA	GO	GO052	O	no interest	No	NA	1
410	GO-O	GO052-O	G	2	NA	GO	GO052	O	no interest	No	NA	1
411	GO-O	GO052-O	G	3	NA	GO	GO052	O	no interest	No	NA	1
412	GO-O	GO052-O	G	4	NA	GO	GO052	O	no interest	No	NA	1
413	GO-O	GO052-O	G	5	76	GO	GO052	O	display	No	Yes	1
414	GO-O	GO052-O	O	1	77	GO	GO052	O	normal copulation	Yes	No	0
415	GO-O	GO052-O	O	2	NA	GO	GO052	O	no interest	No	NA	0
416	GO-O	GO052-O	O	3	77	GO	GO052	O	normal copulation	Yes	No	0
417	GO-O	GO052-O	O	4	NA	GO	GO052	O	no interest	No	NA	0
418	GO-O	GO052-O	O	5	NA	GO	GO052	O	no interest	No	NA	0
419	GO-G	GO053-G	G	1	NA	GO	GO053	G	no interest	No	NA	0.25
420	GO-G	GO053-G	G	2	78	GO	GO053	G	display	No	Yes	0.25
421	GO-G	GO053-G	G	3	78	GO	GO053	G	normal copulation	Yes	No	0.25
422	GO-G	GO053-G	G	4	78	GO	GO053	G	normal copulation	Yes	No	0.25
423	GO-G	GO053-G	G	5	78	GO	GO053	G	normal copulation	Yes	No	0.25
424	GO-G	GO053-G	O	1	79	GO	GO053	G	normal copulation	Yes	No	0.25
425	GO-G	GO053-G	O	2	NA	GO	GO053	G	no interest	No	NA	0.25
426	GO-G	GO053-G	O	3	79	GO	GO053	G	display	No	Yes	0.25
427	GO-G	GO053-G	O	4	79	GO	GO053	G	normal copulation	Yes	No	0.25
428	GO-G	GO053-G	O	5	79	GO	GO053	G	normal copulation	Yes	No	0.25
429	GO-O	GO054-O	G	1	80	GO	GO054	O	normal copulation	Yes	No	0.2
430	GO-O	GO054-O	G	2	80	GO	GO054	O	normal copulation	Yes	No	0.2
431	GO-O	GO054-O	G	3	80	GO	GO054	O	display	No	Yes	0.2
432	GO-O	GO054-O	G	4	80	GO	GO054	O	normal copulation	Yes	No	0.2
433	GO-O	GO054-O	G	5	80	GO	GO054	O	normal copulation	Yes	No	0.2
434	GO-O	GO054-O	O	1	81	GO	GO054	O	normal copulation	Yes	No	0
435	GO-O	GO054-O	O	2	81	GO	GO054	O	normal copulation	Yes	No	0
436	GO-O	GO054-O	O	3	81	GO	GO054	O	normal copulation	Yes	No	0
437	GO-O	GO054-O	O	4	81	GO	GO054	O	normal copulation	Yes	No	0
438	GO-O	GO054-O	O	5	81	GO	GO054	O	normal copulation	Yes	No	0
439	GO-O	GO056-O	G	1	82	GO	GO056	O	normal copulation	Yes	No	0.6
440	GO-O	GO056-O	G	2	82	GO	GO056	O	normal copulation	Yes	No	0.6
441	GO-O	GO056-O	G	3	82	GO	GO056	O	display	No	Yes	0.6
442	GO-O	GO056-O	G	4	82	GO	GO056	O	display	No	Yes	0.6
443	GO-O	GO056-O	G	5	82	GO	GO056	O	display	No	Yes	0.6
444	GO-O	GO056-O	O	1	83	GO	GO056	O	normal copulation	Yes	No	0
445	GO-O	GO056-O	O	2	83	GO	GO056	O	normal copulation	Yes	No	0
446	GO-O	GO056-O	O	3	83	GO	GO056	O	normal copulation	Yes	No	0
447	GO-O	GO056-O	O	4	83	GO	GO056	O	normal copulation	Yes	No	0
448	GO-O	GO056-O	O	5	83	GO	GO056	O	normal copulation	Yes	No	0
449	GO-G	GO057-G	G	1	84	GO	GO057	G	normal copulation	Yes	No	0
450	GO-G	GO057-G	G	2	84	GO	GO057	G	normal copulation	Yes	No	0
451	GO-G	GO057-G	G	3	84	GO	GO057	G	normal copulation	Yes	No	0
452	GO-G	GO057-G	G	4	84	GO	GO057	G	normal copulation	Yes	No	0
453	GO-G	GO057-G	G	5	84	GO	GO057	G	normal copulation	Yes	No	0
454	GO-G	GO057-G	O	1	85	GO	GO057	G	normal copulation	Yes	No	0
455	GO-G	GO057-G	O	2	85	GO	GO057	G	normal copulation	Yes	No	0
456	GO-G	GO057-G	O	3	85	GO	GO057	G	normal copulation	Yes	No	0
457	GO-G	GO057-G	O	4	85	GO	GO057	G	normal copulation	Yes	No	0
458	GO-G	GO057-G	O	5	85	GO	GO057	G	normal copulation	Yes	No	0
459	GO-O	GO058-O	G	1	86	GO	GO058	O	normal copulation	Yes	No	0
460	GO-O	GO058-O	G	2	86	GO	GO058	O	normal copulation	Yes	No	0
461	GO-O	GO058-O	G	3	86	GO	GO058	O	normal copulation	Yes	No	0
462	GO-O	GO058-O	G	4	86	GO	GO058	O	normal copulation	Yes	No	0
463	GO-O	GO058-O	G	5	86	GO	GO058	O	normal copulation	Yes	No	0
464	GO-O	GO058-O	O	1	87	GO	GO058	O	normal copulation	Yes	No	0
465	GO-O	GO058-O	O	2	87	GO	GO058	O	normal copulation	Yes	No	0
466	GO-O	GO058-O	O	3	87	GO	GO058	O	normal copulation	Yes	No	0
467	GO-O	GO058-O	O	4	87	GO	GO058	O	normal copulation	Yes	No	0
468	GO-O	GO058-O	O	5	87	GO	GO058	O	normal copulation	Yes	No	0
469	GO-O	GO060-O	G	1	88	GO	GO060	O	display	No	Yes	0.2
470	GO-O	GO060-O	G	2	88	GO	GO060	O	normal copulation	Yes	No	0.2
471	GO-O	GO060-O	G	3	88	GO	GO060	O	normal copulation	Yes	No	0.2
472	GO-O	GO060-O	G	4	88	GO	GO060	O	normal copulation	Yes	No	0.2
473	GO-O	GO060-O	G	5	88	GO	GO060	O	normal copulation	Yes	No	0.2
474	GO-O	GO060-O	O	1	NA	GO	GO060	O	no interest	No	NA	0
475	GO-O	GO060-O	O	2	89	GO	GO060	O	normal copulation	Yes	No	0
476	GO-O	GO060-O	O	3	89	GO	GO060	O	normal copulation	Yes	No	0
477	GO-O	GO060-O	O	4	89	GO	GO060	O	normal copulation	Yes	No	0
478	GO-O	GO060-O	O	5	89	GO	GO060	O	normal copulation	Yes	No	0
479	GO-G	GO061-G	G	1	90	GO	GO061	G	normal copulation	Yes	No	0.4
480	GO-G	GO061-G	G	2	90	GO	GO061	G	normal copulation	Yes	No	0.4
481	GO-G	GO061-G	G	3	90	GO	GO061	G	display	No	Yes	0.4
482	GO-G	GO061-G	G	4	90	GO	GO061	G	display	No	Yes	0.4
483	GO-G	GO061-G	G	5	90	GO	GO061	G	normal copulation	Yes	No	0.4
484	GO-G	GO061-G	O	1	91	GO	GO061	G	normal copulation	Yes	No	0.4
485	GO-G	GO061-G	O	2	91	GO	GO061	G	normal copulation	Yes	No	0.4
486	GO-G	GO061-G	O	3	91	GO	GO061	G	normal copulation	Yes	No	0.4
487	GO-G	GO061-G	O	4	91	GO	GO061	G	display	No	Yes	0.4
488	GO-G	GO061-G	O	5	91	GO	GO061	G	display	No	Yes	0.4
489	GO-O	GO062-O	G	1	92	GO	GO062	O	display	No	Yes	0.4
490	GO-O	GO062-O	G	2	92	GO	GO062	O	normal copulation	Yes	No	0.4
491	GO-O	GO062-O	G	3	92	GO	GO062	O	normal copulation	Yes	No	0.4
492	GO-O	GO062-O	G	4	92	GO	GO062	O	display	No	Yes	0.4
493	GO-O	GO062-O	G	5	92	GO	GO062	O	normal copulation	Yes	No	0.4
494	GO-O	GO062-O	O	1	93	GO	GO062	O	normal copulation	Yes	No	0
495	GO-O	GO062-O	O	2	93	GO	GO062	O	normal copulation	Yes	No	0
496	GO-O	GO062-O	O	3	93	GO	GO062	O	normal copulation	Yes	No	0
497	GO-O	GO062-O	O	4	93	GO	GO062	O	normal copulation	Yes	No	0
498	GO-O	GO062-O	O	5	93	GO	GO062	O	normal copulation	Yes	No	0
499	GO-G	GO063-G	G	1	94	GO	GO063	G	normal copulation	Yes	No	0.2
500	GO-G	GO063-G	G	2	94	GO	GO063	G	normal copulation	Yes	No	0.2
501	GO-G	GO063-G	G	3	94	GO	GO063	G	normal copulation	Yes	No	0.2
502	GO-G	GO063-G	G	4	94	GO	GO063	G	no arrest	No	Yes	0.2
503	GO-G	GO063-G	G	5	94	GO	GO063	G	normal copulation	Yes	No	0.2
504	GO-G	GO063-G	O	1	95	GO	GO063	G	normal copulation	Yes	No	0
505	GO-G	GO063-G	O	2	95	GO	GO063	G	normal copulation	Yes	No	0
506	GO-G	GO063-G	O	3	95	GO	GO063	G	normal copulation	Yes	No	0
507	GO-G	GO063-G	O	4	NA	GO	GO063	G	no interest	No	NA	0
508	GO-G	GO063-G	O	5	95	GO	GO063	G	normal copulation	Yes	No	0
509	GO-O	GO064-O	G	1	96	GO	GO064	O	normal copulation	Yes	No	0.5
510	GO-O	GO064-O	G	2	96	GO	GO064	O	display	No	Yes	0.5
511	GO-O	GO064-O	G	3	NA	GO	GO064	O	no interest	No	NA	0.5
512	GO-O	GO064-O	G	4	96	GO	GO064	O	display	No	Yes	0.5
513	GO-O	GO064-O	G	5	NA	GO	GO064	O	no interest	No	NA	0.5
514	GO-O	GO064-O	G	6	96	GO	GO064	O	normal copulation	Yes	No	0.5
515	GO-O	GO064-O	O	1	NA	GO	GO064	O	no interest	No	NA	0
516	GO-O	GO064-O	O	2	97	GO	GO064	O	normal copulation	Yes	No	0
517	GO-O	GO064-O	O	3	97	GO	GO064	O	normal copulation	Yes	No	0
518	GO-O	GO064-O	O	4	97	GO	GO064	O	normal copulation	Yes	No	0
519	GO-O	GO064-O	O	5	97	GO	GO064	O	normal copulation	Yes	No	0
520	GO-G	GO065-G	G	1	98	GO	GO065	G	normal copulation	Yes	No	0
521	GO-G	GO065-G	G	2	98	GO	GO065	G	normal copulation	Yes	No	0
522	GO-G	GO065-G	G	3	98	GO	GO065	G	normal copulation	Yes	No	0
523	GO-G	GO065-G	G	4	98	GO	GO065	G	normal copulation	Yes	No	0
524	GO-G	GO065-G	G	5	98	GO	GO065	G	normal copulation	Yes	No	0
525	GO-G	GO065-G	O	1	99	GO	GO065	G	normal copulation	Yes	No	0
526	GO-G	GO065-G	O	2	99	GO	GO065	G	normal copulation	Yes	No	0
527	GO-G	GO065-G	O	3	99	GO	GO065	G	normal copulation	Yes	No	0
528	GO-G	GO065-G	O	4	99	GO	GO065	G	normal copulation	Yes	No	0
529	GO-G	GO065-G	O	5	99	GO	GO065	G	normal copulation	Yes	No	0
530	GO-O	GO068-O	G	1	100	GO	GO068	O	normal copulation	Yes	No	0
531	GO-O	GO068-O	G	2	100	GO	GO068	O	normal copulation	Yes	No	0
532	GO-O	GO068-O	G	3	100	GO	GO068	O	normal copulation	Yes	No	0
533	GO-O	GO068-O	G	4	100	GO	GO068	O	normal copulation	Yes	No	0
534	GO-O	GO068-O	G	5	100	GO	GO068	O	normal copulation	Yes	No	0
535	GO-O	GO068-O	G	6	100	GO	GO068	O	normal copulation	Yes	No	0
536	GO-O	GO068-O	G	7	100	GO	GO068	O	normal copulation	Yes	No	0
537	GO-O	GO068-O	O	1	101	GO	GO068	O	normal copulation	Yes	No	0
538	GO-O	GO068-O	O	2	101	GO	GO068	O	normal copulation	Yes	No	0
539	GO-O	GO068-O	O	3	101	GO	GO068	O	normal copulation	Yes	No	0
540	GO-O	GO068-O	O	4	101	GO	GO068	O	normal copulation	Yes	No	0
541	GO-O	GO068-O	O	5	101	GO	GO068	O	normal copulation	Yes	No	0
542	GO-O	GO068-O	O	6	101	GO	GO068	O	normal copulation	Yes	No	0
543	GO-O	GO068-O	O	7	101	GO	GO068	O	normal copulation	Yes	No	0
544	GO-G	GO069-G	G	1	102	GO	GO069	G	no arrest	No	Yes	0.2
545	GO-G	GO069-G	G	2	102	GO	GO069	G	normal copulation	Yes	No	0.2
546	GO-G	GO069-G	G	3	102	GO	GO069	G	normal copulation	Yes	No	0.2
547	GO-G	GO069-G	G	4	102	GO	GO069	G	normal copulation	Yes	No	0.2
548	GO-G	GO069-G	G	5	102	GO	GO069	G	normal copulation	Yes	No	0.2
549	GO-G	GO069-G	O	1	103	GO	GO069	G	normal copulation	Yes	No	0
550	GO-G	GO069-G	O	2	103	GO	GO069	G	normal copulation	Yes	No	0
551	GO-G	GO069-G	O	3	103	GO	GO069	G	normal copulation	Yes	No	0
552	GO-G	GO069-G	O	4	103	GO	GO069	G	normal copulation	Yes	No	0
553	GO-G	GO069-G	O	5	103	GO	GO069	G	normal copulation	Yes	No	0
554	GO-O	GO070-O	G	1	104	GO	GO070	O	normal copulation	Yes	No	0.5
555	GO-O	GO070-O	G	2	104	GO	GO070	O	no arrest	No	Yes	0.5
556	GO-O	GO070-O	O	1	105	GO	GO070	O	normal copulation	Yes	No	0
557	GO-O	GO070-O	O	2	105	GO	GO070	O	normal copulation	Yes	No	0
558	GO-G	GO071-G	G	1	106	GO	GO071	G	normal copulation	Yes	No	0.25
559	GO-G	GO071-G	G	2	106	GO	GO071	G	normal copulation	Yes	No	0.25
560	GO-G	GO071-G	G	3	106	GO	GO071	G	display	No	Yes	0.25
561	GO-G	GO071-G	G	4	NA	GO	GO071	G	no interest	No	NA	0.25
562	GO-G	GO071-G	G	5	106	GO	GO071	G	normal copulation	Yes	No	0.25
563	GO-G	GO071-G	O	1	107	GO	GO071	G	normal copulation	Yes	No	0
564	GO-G	GO071-G	O	2	107	GO	GO071	G	normal copulation	Yes	No	0
565	GO-G	GO071-G	O	3	107	GO	GO071	G	normal copulation	Yes	No	0
566	GO-G	GO071-G	O	4	107	GO	GO071	G	normal copulation	Yes	No	0
567	GO-G	GO071-G	O	5	107	GO	GO071	G	normal copulation	Yes	No	0
568	GO-O	GO072-O	G	1	108	GO	GO072	O	normal copulation	Yes	No	0
569	GO-O	GO072-O	G	2	108	GO	GO072	O	normal copulation	Yes	No	0
570	GO-O	GO072-O	G	3	108	GO	GO072	O	normal copulation	Yes	No	0
571	GO-O	GO072-O	G	4	108	GO	GO072	O	normal copulation	Yes	No	0
572	GO-O	GO072-O	G	5	108	GO	GO072	O	normal copulation	Yes	No	0
573	GO-O	GO072-O	O	1	109	GO	GO072	O	normal copulation	Yes	No	0
574	GO-O	GO072-O	O	2	109	GO	GO072	O	normal copulation	Yes	No	0
575	GO-O	GO072-O	O	3	109	GO	GO072	O	normal copulation	Yes	No	0
576	GO-O	GO072-O	O	4	109	GO	GO072	O	normal copulation	Yes	No	0
577	GO-O	GO072-O	O	5	109	GO	GO072	O	normal copulation	Yes	No	0
578	GO-O	GO074-O	G	1	110	GO	GO074	O	normal copulation	Yes	No	0.2
579	GO-O	GO074-O	G	2	110	GO	GO074	O	normal copulation	Yes	No	0.2
580	GO-O	GO074-O	G	3	110	GO	GO074	O	normal copulation	Yes	No	0.2
581	GO-O	GO074-O	G	4	110	GO	GO074	O	normal copulation	Yes	No	0.2
582	GO-O	GO074-O	G	5	110	GO	GO074	O	display	No	Yes	0.2
583	GO-O	GO074-O	O	1	111	GO	GO074	O	normal copulation	Yes	No	0
584	GO-O	GO074-O	O	2	111	GO	GO074	O	normal copulation	Yes	No	0
585	GO-O	GO074-O	O	3	111	GO	GO074	O	normal copulation	Yes	No	0
586	GO-O	GO074-O	O	4	111	GO	GO074	O	normal copulation	Yes	No	0
587	GO-O	GO074-O	O	5	111	GO	GO074	O	normal copulation	Yes	No	0
588	GO-O	GO076-O	G	1	112	GO	GO076	O	no arrest	No	Yes	0.5
589	GO-O	GO076-O	G	2	112	GO	GO076	O	normal copulation	Yes	No	0.5
590	GO-O	GO076-O	G	3	NA	GO	GO076	O	no interest	No	NA	0.5
591	GO-O	GO076-O	O	1	113	GO	GO076	O	normal copulation	Yes	No	0
592	GO-O	GO076-O	O	2	113	GO	GO076	O	normal copulation	Yes	No	0
593	GO-O	GO076-O	O	3	113	GO	GO076	O	normal copulation	Yes	No	0
594	GO-O	GO078-O	G	1	114	GO	GO078	O	normal copulation	Yes	No	0.2
595	GO-O	GO078-O	G	2	114	GO	GO078	O	normal copulation	Yes	No	0.2
596	GO-O	GO078-O	G	3	114	GO	GO078	O	display	No	Yes	0.2
597	GO-O	GO078-O	G	4	114	GO	GO078	O	normal copulation	Yes	No	0.2
598	GO-O	GO078-O	G	5	114	GO	GO078	O	normal copulation	Yes	No	0.2
599	GO-O	GO078-O	O	1	115	GO	GO078	O	normal copulation	Yes	No	0.2
600	GO-O	GO078-O	O	2	115	GO	GO078	O	no arrest	No	Yes	0.2
601	GO-O	GO078-O	O	3	115	GO	GO078	O	normal copulation	Yes	No	0.2
602	GO-O	GO078-O	O	4	115	GO	GO078	O	normal copulation	Yes	No	0.2
603	GO-O	GO078-O	O	5	115	GO	GO078	O	normal copulation	Yes	No	0.2
604	GO-G	GO079-G	G	1	116	GO	GO079	G	normal copulation	Yes	No	0.333333
605	GO-G	GO079-G	G	2	116	GO	GO079	G	normal copulation	Yes	No	0.333333
606	GO-G	GO079-G	G	3	116	GO	GO079	G	no arrest	No	Yes	0.333333
607	GO-G	GO079-G	G	4	NA	GO	GO079	G	no interest	No	NA	0.333333
608	GO-G	GO079-G	G	5	NA	GO	GO079	G	no interest	No	NA	0.333333
609	GO-G	GO079-G	O	1	117	GO	GO079	G	normal copulation	Yes	No	0
610	GO-G	GO079-G	O	2	117	GO	GO079	G	normal copulation	Yes	No	0
611	GO-G	GO079-G	O	3	117	GO	GO079	G	normal copulation	Yes	No	0
612	GO-G	GO079-G	O	4	117	GO	GO079	G	normal copulation	Yes	No	0
613	GO-G	GO079-G	O	5	117	GO	GO079	G	normal copulation	Yes	No	0
614	GO-O	GO080-O	G	1	NA	GO	GO080	O	no interest	No	NA	1
615	GO-O	GO080-O	G	2	118	GO	GO080	O	no arrest	No	Yes	1
616	GO-O	GO080-O	G	3	118	GO	GO080	O	display	No	Yes	1
617	GO-O	GO080-O	G	4	118	GO	GO080	O	no arrest	No	Yes	1
618	GO-O	GO080-O	G	5	118	GO	GO080	O	display	No	Yes	1
619	GO-O	GO080-O	O	1	NA	GO	GO080	O	no interest	No	NA	0
620	GO-O	GO080-O	O	2	119	GO	GO080	O	normal copulation	Yes	No	0
621	GO-O	GO080-O	O	3	NA	GO	GO080	O	no interest	No	NA	0
622	GO-O	GO080-O	O	4	119	GO	GO080	O	normal copulation	Yes	No	0
623	GO-O	GO080-O	O	5	NA	GO	GO080	O	no interest	No	NA	0
624	GO-G	GO081-G	G	1	120	GO	GO081	G	normal copulation	Yes	No	0.2
625	GO-G	GO081-G	G	2	120	GO	GO081	G	display	No	Yes	0.2
626	GO-G	GO081-G	G	3	120	GO	GO081	G	normal copulation	Yes	No	0.2
627	GO-G	GO081-G	G	4	120	GO	GO081	G	normal copulation	Yes	No	0.2
628	GO-G	GO081-G	G	5	120	GO	GO081	G	normal copulation	Yes	No	0.2
629	GO-G	GO081-G	O	1	NA	GO	GO081	G	no interest	No	NA	0
630	GO-G	GO081-G	O	2	NA	GO	GO081	G	no interest	No	NA	0
631	GO-G	GO081-G	O	3	NA	GO	GO081	G	no interest	No	NA	0
632	GO-G	GO081-G	O	4	121	GO	GO081	G	normal copulation	Yes	No	0
633	GO-G	GO081-G	O	5	121	GO	GO081	G	normal copulation	Yes	No	0
634	GO-O	GO082-O	G	1	122	GO	GO082	O	normal copulation	Yes	No	0
635	GO-O	GO082-O	G	2	NA	GO	GO082	O	no interest	No	NA	0
636	GO-O	GO082-O	O	1	123	GO	GO082	O	normal copulation	Yes	No	0
637	GO-O	GO082-O	O	2	NA	GO	GO082	O	no interest	No	NA	0
638	GO-G	GO083-G	G	1	124	GO	GO083	G	normal copulation	Yes	No	0
639	GO-G	GO083-G	G	2	124	GO	GO083	G	normal copulation	Yes	No	0
640	GO-G	GO083-G	G	3	124	GO	GO083	G	normal copulation	Yes	No	0
641	GO-G	GO083-G	G	4	124	GO	GO083	G	normal copulation	Yes	No	0
642	GO-G	GO083-G	G	5	124	GO	GO083	G	normal copulation	Yes	No	0
643	GO-G	GO083-G	O	1	125	GO	GO083	G	normal copulation	Yes	No	0
644	GO-G	GO083-G	O	2	125	GO	GO083	G	normal copulation	Yes	No	0
645	GO-G	GO083-G	O	3	125	GO	GO083	G	normal copulation	Yes	No	0
646	GO-G	GO083-G	O	4	125	GO	GO083	G	normal copulation	Yes	No	0
647	GO-G	GO083-G	O	5	125	GO	GO083	G	normal copulation	Yes	No	0
648	GO-O	GO084-O	G	1	126	GO	GO084	O	no arrest	No	Yes	0.857143
649	GO-O	GO084-O	G	2	126	GO	GO084	O	no arrest	No	Yes	0.857143
650	GO-O	GO084-O	G	3	126	GO	GO084	O	display	No	Yes	0.857143
651	GO-O	GO084-O	G	4	126	GO	GO084	O	no arrest	No	Yes	0.857143
652	GO-O	GO084-O	G	5	126	GO	GO084	O	display	No	Yes	0.857143
653	GO-O	GO084-O	G	6	NA	GO	GO084	O	no interest	No	NA	0.857143
654	GO-O	GO084-O	G	7	126	GO	GO084	O	no arrest	No	Yes	0.857143
655	GO-O	GO084-O	G	8	126	GO	GO084	O	normal copulation	Yes	No	0.857143
656	GO-O	GO084-O	O	1	127	GO	GO084	O	no arrest	No	Yes	0.333333
657	GO-O	GO084-O	O	2	127	GO	GO084	O	normal copulation	Yes	No	0.333333
658	GO-O	GO084-O	O	3	NA	GO	GO084	O	no interest	No	NA	0.333333
659	GO-O	GO084-O	O	4	127	GO	GO084	O	no arrest	No	Yes	0.333333
660	GO-O	GO084-O	O	5	127	GO	GO084	O	normal copulation	Yes	No	0.333333
661	GO-O	GO084-O	O	6	127	GO	GO084	O	normal copulation	Yes	No	0.333333
662	GO-O	GO084-O	O	7	127	GO	GO084	O	normal copulation	Yes	No	0.333333
663	GO-G	GO085-G	G	1	NA	GO	GO085	G	no interest	No	NA	1
664	GO-G	GO085-G	G	2	128	GO	GO085	G	no arrest	No	Yes	1
665	GO-G	GO085-G	G	3	128	GO	GO085	G	no arrest	No	Yes	1
666	GO-G	GO085-G	G	4	128	GO	GO085	G	no arrest	No	Yes	1
667	GO-G	GO085-G	G	5	128	GO	GO085	G	no arrest	No	Yes	1
668	GO-G	GO085-G	O	1	NA	GO	GO085	G	no interest	No	NA	0
669	GO-G	GO085-G	O	2	NA	GO	GO085	G	no interest	No	NA	0
670	GO-G	GO085-G	O	3	129	GO	GO085	G	normal copulation	Yes	No	0
671	GO-G	GO085-G	O	4	129	GO	GO085	G	normal copulation	Yes	No	0
672	GO-G	GO085-G	O	5	NA	GO	GO085	G	no interest	No	NA	0
673	GO-O	GO086-O	G	1	130	GO	GO086	O	normal copulation	Yes	No	0
674	GO-O	GO086-O	G	2	130	GO	GO086	O	normal copulation	Yes	No	0
675	GO-O	GO086-O	G	3	130	GO	GO086	O	normal copulation	Yes	No	0
676	GO-O	GO086-O	G	4	NA	GO	GO086	O	no interest	No	NA	0
677	GO-O	GO086-O	O	1	131	GO	GO086	O	normal copulation	Yes	No	0
678	GO-O	GO086-O	O	2	131	GO	GO086	O	normal copulation	Yes	No	0
679	GO-O	GO086-O	O	3	131	GO	GO086	O	normal copulation	Yes	No	0
680	GO-G	GO087-G	G	1	132	GO	GO087	G	no arrest	No	Yes	1
681	GO-G	GO087-G	G	2	NA	GO	GO087	G	no interest	No	NA	1
682	GO-G	GO087-G	G	3	132	GO	GO087	G	no arrest	No	Yes	1
683	GO-G	GO087-G	G	4	NA	GO	GO087	G	no interest	No	NA	1
684	GO-G	GO087-G	G	5	132	GO	GO087	G	display	No	Yes	1
685	GO-G	GO087-G	O	1	133	GO	GO087	G	normal copulation	Yes	No	0.5
686	GO-G	GO087-G	O	2	133	GO	GO087	G	no arrest	No	Yes	0.5
687	GO-G	GO087-G	O	3	NA	GO	GO087	G	no interest	No	NA	0.5
688	GO-G	GO087-G	O	4	133	GO	GO087	G	no arrest	No	Yes	0.5
689	GO-G	GO087-G	O	5	133	GO	GO087	G	normal copulation	Yes	No	0.5
690	GO-O	GO088-O	G	1	134	GO	GO088	O	normal copulation	Yes	No	0.2
691	GO-O	GO088-O	G	2	134	GO	GO088	O	normal copulation	Yes	No	0.2
692	GO-O	GO088-O	G	3	134	GO	GO088	O	normal copulation	Yes	No	0.2
693	GO-O	GO088-O	G	4	134	GO	GO088	O	normal copulation	Yes	No	0.2
694	GO-O	GO088-O	G	5	134	GO	GO088	O	display	No	Yes	0.2
695	GO-O	GO088-O	O	1	135	GO	GO088	O	normal copulation	Yes	No	0
696	GO-O	GO088-O	O	2	135	GO	GO088	O	normal copulation	Yes	No	0
697	GO-O	GO088-O	O	3	135	GO	GO088	O	normal copulation	Yes	No	0
698	GO-O	GO088-O	O	4	135	GO	GO088	O	normal copulation	Yes	No	0
699	GO-O	GO088-O	O	5	135	GO	GO088	O	normal copulation	Yes	No	0
700	GO-G	GO089-G	G	1	136	GO	GO089	G	normal copulation	Yes	No	0
701	GO-G	GO089-G	G	2	136	GO	GO089	G	normal copulation	Yes	No	0
702	GO-G	GO089-G	G	3	NA	GO	GO089	G	no interest	No	NA	0
703	GO-G	GO089-G	G	4	NA	GO	GO089	G	no interest	No	NA	0
704	GO-G	GO089-G	G	5	NA	GO	GO089	G	no interest	No	NA	0
705	GO-G	GO089-G	O	1	137	GO	GO089	G	normal copulation	Yes	No	0
706	GO-G	GO089-G	O	2	NA	GO	GO089	G	no interest	No	NA	0
707	GO-G	GO089-G	O	3	NA	GO	GO089	G	no interest	No	NA	0
708	GO-G	GO089-G	O	4	137	GO	GO089	G	normal copulation	Yes	No	0
709	GO-G	GO089-G	O	5	137	GO	GO089	G	normal copulation	Yes	No	0
710	GO-O	GO090-O	G	1	138	GO	GO090	O	normal copulation	Yes	No	0
711	GO-O	GO090-O	G	2	138	GO	GO090	O	normal copulation	Yes	No	0
712	GO-O	GO090-O	G	3	138	GO	GO090	O	normal copulation	Yes	No	0
713	GO-O	GO090-O	G	4	138	GO	GO090	O	normal copulation	Yes	No	0
714	GO-O	GO090-O	G	5	138	GO	GO090	O	normal copulation	Yes	No	0
715	GO-O	GO090-O	O	1	139	GO	GO090	O	normal copulation	Yes	No	0
716	GO-O	GO090-O	O	2	139	GO	GO090	O	normal copulation	Yes	No	0
717	GO-O	GO090-O	O	3	139	GO	GO090	O	normal copulation	Yes	No	0
718	GO-O	GO090-O	O	4	139	GO	GO090	O	normal copulation	Yes	No	0
719	GO-O	GO090-O	O	5	139	GO	GO090	O	normal copulation	Yes	No	0
720	GO-O	GO092-O	G	1	140	GO	GO092	O	normal copulation	Yes	No	0.25
721	GO-O	GO092-O	G	2	140	GO	GO092	O	no arrest	No	Yes	0.25
722	GO-O	GO092-O	G	3	140	GO	GO092	O	normal copulation	Yes	No	0.25
723	GO-O	GO092-O	G	4	140	GO	GO092	O	normal copulation	Yes	No	0.25
724	GO-O	GO092-O	G	5	NA	GO	GO092	O	no interest	No	NA	0.25
725	GO-O	GO092-O	O	1	141	GO	GO092	O	normal copulation	Yes	No	0
726	GO-O	GO092-O	O	2	141	GO	GO092	O	normal copulation	Yes	No	0
727	GO-O	GO092-O	O	3	141	GO	GO092	O	normal copulation	Yes	No	0
728	GO-O	GO092-O	O	4	NA	GO	GO092	O	no interest	No	NA	0
729	GO-O	GO092-O	O	5	141	GO	GO092	O	normal copulation	Yes	No	0
730	GO-G	GO093-G	G	1	142	GO	GO093	G	normal copulation	Yes	No	0.333333
731	GO-G	GO093-G	G	2	142	GO	GO093	G	normal copulation	Yes	No	0.333333
732	GO-G	GO093-G	G	3	142	GO	GO093	G	display	No	Yes	0.333333
733	GO-G	GO093-G	O	1	143	GO	GO093	G	normal copulation	Yes	No	0
734	GO-G	GO093-G	O	2	143	GO	GO093	G	normal copulation	Yes	No	0
735	GO-G	GO093-G	O	3	143	GO	GO093	G	normal copulation	Yes	No	0
736	GO-G	GO093-G	O	4	143	GO	GO093	G	normal copulation	Yes	No	0
737	GO-O	GO094-O	G	1	144	GO	GO094	O	no arrest	No	Yes	0.5
738	GO-O	GO094-O	G	2	NA	GO	GO094	O	no interest	No	NA	0.5
739	GO-O	GO094-O	G	3	144	GO	GO094	O	normal copulation	Yes	No	0.5
740	GO-O	GO094-O	G	4	NA	GO	GO094	O	no interest	No	NA	0.5
741	GO-O	GO094-O	G	5	NA	GO	GO094	O	no interest	No	NA	0.5
742	GO-O	GO094-O	G	6	NA	GO	GO094	O	no interest	No	NA	0.5
743	GO-O	GO094-O	O	1	145	GO	GO094	O	normal copulation	Yes	No	0
744	GO-O	GO094-O	O	2	145	GO	GO094	O	normal copulation	Yes	No	0
745	GO-O	GO094-O	O	3	145	GO	GO094	O	normal copulation	Yes	No	0
746	GO-O	GO094-O	O	4	145	GO	GO094	O	normal copulation	Yes	No	0
747	GO-O	GO094-O	O	5	NA	GO	GO094	O	no interest	No	NA	0
748	GO-G	GO095-G	G	1	146	GO	GO095	G	normal copulation	Yes	No	0.2
749	GO-G	GO095-G	G	2	146	GO	GO095	G	normal copulation	Yes	No	0.2
750	GO-G	GO095-G	G	3	146	GO	GO095	G	display	No	Yes	0.2
751	GO-G	GO095-G	G	4	146	GO	GO095	G	normal copulation	Yes	No	0.2
752	GO-G	GO095-G	G	5	146	GO	GO095	G	normal copulation	Yes	No	0.2
753	GO-G	GO095-G	O	1	147	GO	GO095	G	normal copulation	Yes	No	0
754	GO-G	GO095-G	O	2	147	GO	GO095	G	normal copulation	Yes	No	0
755	GO-G	GO095-G	O	3	147	GO	GO095	G	normal copulation	Yes	No	0
756	GO-G	GO095-G	O	4	147	GO	GO095	G	normal copulation	Yes	No	0
757	GO-G	GO095-G	O	5	147	GO	GO095	G	normal copulation	Yes	No	0
758	GO-G	GO097-G	G	1	148	GO	GO097	G	normal copulation	Yes	No	0.8
759	GO-G	GO097-G	G	2	148	GO	GO097	G	no arrest	No	Yes	0.8
760	GO-G	GO097-G	G	3	148	GO	GO097	G	no arrest	No	Yes	0.8
761	GO-G	GO097-G	G	4	148	GO	GO097	G	no arrest	No	Yes	0.8
762	GO-G	GO097-G	G	5	148	GO	GO097	G	display	No	Yes	0.8
763	GO-G	GO097-G	O	1	149	GO	GO097	G	normal copulation	Yes	No	0
764	GO-G	GO097-G	O	2	149	GO	GO097	G	normal copulation	Yes	No	0
765	GO-G	GO097-G	O	3	149	GO	GO097	G	normal copulation	Yes	No	0
766	GO-G	GO097-G	O	4	149	GO	GO097	G	normal copulation	Yes	No	0
767	GO-G	GO097-G	O	5	NA	GO	GO097	G	no interest	No	NA	0
768	GO-G	GO099-G	G	1	NA	GO	GO099	G	no interest	No	NA	0.333333
769	GO-G	GO099-G	G	2	150	GO	GO099	G	normal copulation	Yes	No	0.333333
770	GO-G	GO099-G	G	3	NA	GO	GO099	G	no interest	No	NA	0.333333
771	GO-G	GO099-G	G	4	150	GO	GO099	G	no arrest	No	Yes	0.333333
772	GO-G	GO099-G	G	5	150	GO	GO099	G	normal copulation	Yes	No	0.333333
773	GO-G	GO099-G	O	1	NA	GO	GO099	G	no interest	No	NA	0
774	GO-G	GO099-G	O	2	151	GO	GO099	G	normal copulation	Yes	No	0
775	GO-G	GO099-G	O	3	151	GO	GO099	G	normal copulation	Yes	No	0
776	GO-G	GO099-G	O	4	151	GO	GO099	G	normal copulation	Yes	No	0
777	GO-G	GO099-G	O	5	151	GO	GO099	G	normal copulation	Yes	No	0
778	GO-O	GO100-O	G	1	152	GO	GO100	O	no arrest	No	Yes	1
779	GO-O	GO100-O	G	2	NA	GO	GO100	O	no interest	No	NA	1
780	GO-O	GO100-O	G	3	NA	GO	GO100	O	no interest	No	NA	1
781	GO-O	GO100-O	O	1	153	GO	GO100	O	normal copulation	Yes	No	0
782	GO-O	GO100-O	O	2	153	GO	GO100	O	normal copulation	Yes	No	0
783	GO-O	GO100-O	O	3	153	GO	GO100	O	normal copulation	Yes	No	0
784	GO-O	GO102-O	G	1	154	GO	GO102	O	normal copulation	Yes	No	0.2
785	GO-O	GO102-O	G	2	154	GO	GO102	O	normal copulation	Yes	No	0.2
786	GO-O	GO102-O	G	3	154	GO	GO102	O	normal copulation	Yes	No	0.2
787	GO-O	GO102-O	G	4	154	GO	GO102	O	normal copulation	Yes	No	0.2
788	GO-O	GO102-O	G	5	154	GO	GO102	O	display	No	Yes	0.2
789	GO-O	GO102-O	O	1	155	GO	GO102	O	normal copulation	Yes	No	0
790	GO-O	GO102-O	O	2	155	GO	GO102	O	normal copulation	Yes	No	0
791	GO-O	GO102-O	O	3	155	GO	GO102	O	normal copulation	Yes	No	0
792	GO-O	GO102-O	O	4	155	GO	GO102	O	normal copulation	Yes	No	0
793	GO-O	GO102-O	O	5	155	GO	GO102	O	normal copulation	Yes	No	0
794	GO-G	GO103-G	G	1	156	GO	GO103	G	display	No	Yes	1
795	GO-G	GO103-G	O	1	NA	GO	GO103	G	no interest	No	NA	1
796	GO-G	GO103-G	O	2	157	GO	GO103	G	display	No	Yes	1
797	GO-O	GO106-O	G	1	158	GO	GO106	O	normal copulation	Yes	No	0.4
798	GO-O	GO106-O	G	2	158	GO	GO106	O	normal copulation	Yes	No	0.4
799	GO-O	GO106-O	G	3	158	GO	GO106	O	normal copulation	Yes	No	0.4
800	GO-O	GO106-O	G	4	158	GO	GO106	O	display	No	Yes	0.4
801	GO-O	GO106-O	G	5	158	GO	GO106	O	display	No	Yes	0.4
802	GO-O	GO106-O	G	6	NA	GO	GO106	O	no interest	No	NA	0.4
803	GO-O	GO106-O	O	1	NA	GO	GO106	O	no interest	No	NA	0
804	GO-O	GO106-O	O	2	159	GO	GO106	O	normal copulation	Yes	No	0
805	GO-O	GO106-O	O	3	159	GO	GO106	O	normal copulation	Yes	No	0
806	GO-O	GO106-O	O	4	159	GO	GO106	O	normal copulation	Yes	No	0
807	GO-O	GO106-O	O	5	159	GO	GO106	O	normal copulation	Yes	No	0
808	GO-G	GO107-G	G	1	160	GO	GO107	G	normal copulation	Yes	No	0
809	GO-G	GO107-G	G	2	160	GO	GO107	G	normal copulation	Yes	No	0
810	GO-G	GO107-G	G	3	160	GO	GO107	G	normal copulation	Yes	No	0
811	GO-G	GO107-G	G	4	160	GO	GO107	G	normal copulation	Yes	No	0
812	GO-G	GO107-G	G	5	160	GO	GO107	G	normal copulation	Yes	No	0
813	GO-G	GO107-G	O	1	161	GO	GO107	G	normal copulation	Yes	No	0
814	GO-G	GO107-G	O	2	161	GO	GO107	G	normal copulation	Yes	No	0
815	GO-G	GO107-G	O	3	161	GO	GO107	G	normal copulation	Yes	No	0
816	GO-G	GO107-G	O	4	161	GO	GO107	G	normal copulation	Yes	No	0
817	GO-G	GO107-G	O	5	161	GO	GO107	G	normal copulation	Yes	No	0
818	GO-O	GO108-O	G	1	NA	GO	GO108	O	no interest	No	NA	NA
819	GO-G	GO109-G	G	1	162	GO	GO109	G	normal copulation	Yes	No	0.6
820	GO-G	GO109-G	G	2	162	GO	GO109	G	normal copulation	Yes	No	0.6
821	GO-G	GO109-G	G	3	162	GO	GO109	G	display	No	Yes	0.6
822	GO-G	GO109-G	G	4	162	GO	GO109	G	display	No	Yes	0.6
823	GO-G	GO109-G	G	5	162	GO	GO109	G	no arrest	No	Yes	0.6
824	GO-G	GO109-G	O	1	163	GO	GO109	G	no arrest	No	Yes	0.25
825	GO-G	GO109-G	O	2	163	GO	GO109	G	normal copulation	Yes	No	0.25
826	GO-G	GO109-G	O	3	163	GO	GO109	G	normal copulation	Yes	No	0.25
827	GO-G	GO109-G	O	4	163	GO	GO109	G	normal copulation	Yes	No	0.25
828	GO-G	GO109-G	O	5	NA	GO	GO109	G	no interest	No	NA	0.25
829	GO-O	GO110-O	G	1	164	GO	GO110	O	display	No	Yes	0.5
830	GO-O	GO110-O	G	2	164	GO	GO110	O	normal copulation	Yes	No	0.5
831	GO-O	GO110-O	O	1	165	GO	GO110	O	no arrest	No	Yes	1
832	GO-O	GO112-O	G	1	166	GO	GO112	O	no arrest	No	Yes	1
833	GO-O	GO112-O	G	2	NA	GO	GO112	O	no interest	No	NA	1
834	GO-O	GO112-O	O	1	167	GO	GO112	O	normal copulation	Yes	No	0
835	GO-O	GO112-O	O	2	167	GO	GO112	O	normal copulation	Yes	No	0
836	GO-G	GO113-G	G	1	168	GO	GO113	G	normal copulation	Yes	No	0.2
837	GO-G	GO113-G	G	2	168	GO	GO113	G	normal copulation	Yes	No	0.2
838	GO-G	GO113-G	G	3	168	GO	GO113	G	normal copulation	Yes	No	0.2
839	GO-G	GO113-G	G	4	168	GO	GO113	G	normal copulation	Yes	No	0.2
840	GO-G	GO113-G	G	5	168	GO	GO113	G	display	No	Yes	0.2
841	GO-G	GO113-G	O	1	169	GO	GO113	G	normal copulation	Yes	No	0
842	GO-G	GO113-G	O	2	169	GO	GO113	G	normal copulation	Yes	No	0
843	GO-G	GO113-G	O	3	169	GO	GO113	G	normal copulation	Yes	No	0
844	GO-G	GO113-G	O	4	169	GO	GO113	G	normal copulation	Yes	No	0
845	GO-G	GO113-G	O	5	169	GO	GO113	G	normal copulation	Yes	No	0
846	GO-O	GO114-O	G	1	170	GO	GO114	O	normal copulation	Yes	No	0.4
847	GO-O	GO114-O	G	2	170	GO	GO114	O	no arrest	No	Yes	0.4
848	GO-O	GO114-O	G	3	170	GO	GO114	O	display	No	Yes	0.4
849	GO-O	GO114-O	G	4	170	GO	GO114	O	normal copulation	Yes	No	0.4
850	GO-O	GO114-O	G	5	170	GO	GO114	O	normal copulation	Yes	No	0.4
851	GO-O	GO114-O	O	1	171	GO	GO114	O	normal copulation	Yes	No	0
852	GO-O	GO114-O	O	2	171	GO	GO114	O	normal copulation	Yes	No	0
853	GO-O	GO114-O	O	3	NA	GO	GO114	O	no interest	No	NA	0
854	GO-O	GO114-O	O	4	NA	GO	GO114	O	no interest	No	NA	0
855	GO-O	GO114-O	O	5	171	GO	GO114	O	normal copulation	Yes	No	0
856	GO-O	GO116-O	G	1	172	GO	GO116	O	normal copulation	Yes	No	0.25
857	GO-O	GO116-O	G	2	NA	GO	GO116	O	no interest	No	NA	0.25
858	GO-O	GO116-O	G	3	172	GO	GO116	O	display	No	Yes	0.25
859	GO-O	GO116-O	G	4	172	GO	GO116	O	normal copulation	Yes	No	0.25
860	GO-O	GO116-O	G	5	172	GO	GO116	O	normal copulation	Yes	No	0.25
861	GO-O	GO116-O	O	1	NA	GO	GO116	O	no interest	No	NA	0
862	GO-O	GO116-O	O	2	173	GO	GO116	O	normal copulation	Yes	No	0
863	GO-O	GO116-O	O	3	173	GO	GO116	O	normal copulation	Yes	No	0
864	GO-O	GO116-O	O	4	173	GO	GO116	O	normal copulation	Yes	No	0
865	GO-O	GO116-O	O	5	NA	GO	GO116	O	no interest	No	NA	0
866	GO-O	GO120-O	G	1	174	GO	GO120	O	normal copulation	Yes	No	0.25
867	GO-O	GO120-O	G	2	174	GO	GO120	O	normal copulation	Yes	No	0.25
868	GO-O	GO120-O	G	3	174	GO	GO120	O	no arrest	No	Yes	0.25
869	GO-O	GO120-O	G	4	NA	GO	GO120	O	no interest	No	NA	0.25
870	GO-O	GO120-O	G	5	174	GO	GO120	O	normal copulation	Yes	No	0.25
871	GO-O	GO120-O	O	1	NA	GO	GO120	O	no interest	No	NA	0
872	GO-O	GO120-O	O	2	175	GO	GO120	O	normal copulation	Yes	No	0
873	GO-O	GO120-O	O	3	NA	GO	GO120	O	no interest	No	NA	0
874	GO-O	GO120-O	O	4	NA	GO	GO120	O	no interest	No	NA	0
875	GO-O	GO120-O	O	5	175	GO	GO120	O	normal copulation	Yes	No	0
876	GO-O	GO122-O	G	1	176	GO	GO122	O	display	No	Yes	1
877	GO-O	GO122-O	G	2	NA	GO	GO122	O	no interest	No	NA	1
878	GO-O	GO122-O	O	1	NA	GO	GO122	O	no interest	No	NA	1
879	GO-O	GO126-O	G	1	177	GO	GO126	O	normal copulation	Yes	No	0.4
880	GO-O	GO126-O	G	2	177	GO	GO126	O	display	No	Yes	0.4
881	GO-O	GO126-O	G	3	177	GO	GO126	O	normal copulation	Yes	No	0.4
882	GO-O	GO126-O	G	4	177	GO	GO126	O	display	No	Yes	0.4
883	GO-O	GO126-O	G	5	177	GO	GO126	O	normal copulation	Yes	No	0.4
884	GO-O	GO126-O	O	1	178	GO	GO126	O	normal copulation	Yes	No	0
885	GO-O	GO126-O	O	2	178	GO	GO126	O	normal copulation	Yes	No	0
886	GO-O	GO126-O	O	3	178	GO	GO126	O	normal copulation	Yes	No	0
887	GO-O	GO126-O	O	4	178	GO	GO126	O	normal copulation	Yes	No	0
888	GO-O	GO126-O	O	5	178	GO	GO126	O	normal copulation	Yes	No	0
889	GO-G	GO127-G	G	1	179	GO	GO127	G	normal copulation	Yes	No	0.2
890	GO-G	GO127-G	G	2	179	GO	GO127	G	display	No	Yes	0.2
891	GO-G	GO127-G	G	3	179	GO	GO127	G	normal copulation	Yes	No	0.2
892	GO-G	GO127-G	G	4	179	GO	GO127	G	normal copulation	Yes	No	0.2
893	GO-G	GO127-G	G	5	179	GO	GO127	G	normal copulation	Yes	No	0.2
894	GO-G	GO127-G	O	1	180	GO	GO127	G	normal copulation	Yes	No	0
895	GO-G	GO127-G	O	2	NA	GO	GO127	G	no interest	No	NA	0
896	GO-G	GO127-G	O	3	180	GO	GO127	G	normal copulation	Yes	No	0
897	GO-G	GO127-G	O	4	180	GO	GO127	G	normal copulation	Yes	No	0
898	GO-G	GO127-G	O	5	NA	GO	GO127	G	no interest	No	NA	0
899	GO-O	GO128-O	G	1	NA	GO	GO128	O	no interest	No	NA	1
900	GO-O	GO128-O	G	2	181	GO	GO128	O	no arrest	No	Yes	1
901	GO-O	GO128-O	O	1	182	GO	GO128	O	display	No	Yes	1
902	GO-O	GO130-O	G	1	183	GO	GO130	O	normal copulation	Yes	No	0.4
903	GO-O	GO130-O	G	2	183	GO	GO130	O	normal copulation	Yes	No	0.4
904	GO-O	GO130-O	G	3	183	GO	GO130	O	normal copulation	Yes	No	0.4
905	GO-O	GO130-O	G	4	183	GO	GO130	O	no arrest	No	Yes	0.4
906	GO-O	GO130-O	G	5	183	GO	GO130	O	display	No	Yes	0.4
907	GO-O	GO130-O	O	1	184	GO	GO130	O	normal copulation	Yes	No	0
908	GO-O	GO130-O	O	2	184	GO	GO130	O	normal copulation	Yes	No	0
909	GO-O	GO130-O	O	3	184	GO	GO130	O	normal copulation	Yes	No	0
910	GO-O	GO130-O	O	4	184	GO	GO130	O	normal copulation	Yes	No	0
911	GO-O	GO130-O	O	5	184	GO	GO130	O	normal copulation	Yes	No	0
912	GO-O	GO132-O	G	1	185	GO	GO132	O	normal copulation	Yes	No	0
913	GO-O	GO132-O	G	2	NA	GO	GO132	O	no interest	No	NA	0
914	GO-O	GO132-O	G	3	185	GO	GO132	O	normal copulation	Yes	No	0
915	GO-O	GO132-O	G	4	185	GO	GO132	O	normal copulation	Yes	No	0
916	GO-O	GO132-O	G	5	185	GO	GO132	O	normal copulation	Yes	No	0
917	GO-O	GO132-O	O	1	NA	GO	GO132	O	no interest	No	NA	0
918	GO-O	GO132-O	O	2	186	GO	GO132	O	normal copulation	Yes	No	0
919	GO-O	GO132-O	O	3	186	GO	GO132	O	normal copulation	Yes	No	0
920	GO-O	GO132-O	O	4	NA	GO	GO132	O	no interest	No	NA	0
921	GO-O	GO132-O	O	5	186	GO	GO132	O	normal copulation	Yes	No	0
922	GO-G	GO133-G	G	1	187	GO	GO133	G	normal copulation	Yes	No	0
923	GO-G	GO133-G	G	2	187	GO	GO133	G	normal copulation	Yes	No	0
924	GO-G	GO133-G	G	3	187	GO	GO133	G	normal copulation	Yes	No	0
925	GO-G	GO133-G	G	4	187	GO	GO133	G	normal copulation	Yes	No	0
926	GO-G	GO133-G	G	5	187	GO	GO133	G	normal copulation	Yes	No	0
927	GO-G	GO133-G	O	1	188	GO	GO133	G	normal copulation	Yes	No	0
928	GO-G	GO133-G	O	2	188	GO	GO133	G	normal copulation	Yes	No	0
929	GO-G	GO133-G	O	3	188	GO	GO133	G	normal copulation	Yes	No	0
930	GO-G	GO133-G	O	4	188	GO	GO133	G	normal copulation	Yes	No	0
931	GO-G	GO133-G	O	5	188	GO	GO133	G	normal copulation	Yes	No	0
932	GO-O	GO134-O	G	1	189	GO	GO134	O	normal copulation	Yes	No	0
933	GO-O	GO134-O	G	2	189	GO	GO134	O	normal copulation	Yes	No	0
934	GO-O	GO134-O	G	3	189	GO	GO134	O	normal copulation	Yes	No	0
935	GO-O	GO134-O	G	4	189	GO	GO134	O	normal copulation	Yes	No	0
936	GO-O	GO134-O	G	5	NA	GO	GO134	O	no interest	No	NA	0
937	GO-O	GO134-O	O	1	190	GO	GO134	O	normal copulation	Yes	No	0
938	GO-O	GO134-O	O	2	190	GO	GO134	O	normal copulation	Yes	No	0
939	GO-O	GO134-O	O	3	NA	GO	GO134	O	no interest	No	NA	0
940	GO-O	GO134-O	O	4	190	GO	GO134	O	normal copulation	Yes	No	0
941	GO-O	GO136-O	G	1	191	GO	GO136	O	normal copulation	Yes	No	0.2
942	GO-O	GO136-O	G	2	191	GO	GO136	O	normal copulation	Yes	No	0.2
943	GO-O	GO136-O	G	3	191	GO	GO136	O	no arrest	No	Yes	0.2
944	GO-O	GO136-O	G	4	191	GO	GO136	O	normal copulation	Yes	No	0.2
945	GO-O	GO136-O	G	5	191	GO	GO136	O	normal copulation	Yes	No	0.2
946	GO-O	GO136-O	O	1	192	GO	GO136	O	normal copulation	Yes	No	0
947	GO-O	GO136-O	O	2	192	GO	GO136	O	normal copulation	Yes	No	0
948	GO-O	GO136-O	O	3	192	GO	GO136	O	normal copulation	Yes	No	0
949	GO-O	GO136-O	O	4	192	GO	GO136	O	normal copulation	Yes	No	0
950	GO-O	GO136-O	O	5	192	GO	GO136	O	normal copulation	Yes	No	0
951	GO-O	GO140-O	G	1	193	GO	GO140	O	display	No	Yes	0.5
952	GO-O	GO140-O	G	2	193	GO	GO140	O	normal copulation	Yes	No	0.5
953	GO-O	GO140-O	O	1	194	GO	GO140	O	normal copulation	Yes	No	0
954	GO-O	GO140-O	O	2	NA	GO	GO140	O	no interest	No	NA	0
955	GO-G	GO141-G	G	1	195	GO	GO141	G	display	No	Yes	0.4
956	GO-G	GO141-G	G	2	195	GO	GO141	G	normal copulation	Yes	No	0.4
957	GO-G	GO141-G	G	3	195	GO	GO141	G	normal copulation	Yes	No	0.4
958	GO-G	GO141-G	G	4	195	GO	GO141	G	normal copulation	Yes	No	0.4
959	GO-G	GO141-G	G	5	195	GO	GO141	G	display	No	Yes	0.4
960	GO-G	GO141-G	O	1	196	GO	GO141	G	normal copulation	Yes	No	0
961	GO-G	GO141-G	O	2	196	GO	GO141	G	normal copulation	Yes	No	0
962	GO-G	GO141-G	O	3	196	GO	GO141	G	normal copulation	Yes	No	0
963	GO-G	GO141-G	O	4	196	GO	GO141	G	normal copulation	Yes	No	0
964	GO-G	GO141-G	O	5	196	GO	GO141	G	normal copulation	Yes	No	0
965	GO-O	GO142-O	G	1	NA	GO	GO142	O	no interest	No	NA	1
966	GO-O	GO142-O	G	2	197	GO	GO142	O	display	No	Yes	1
967	GO-O	GO142-O	O	1	198	GO	GO142	O	normal copulation	Yes	No	0
968	GO-G	GO143-G	G	1	199	GO	GO143	G	display	No	Yes	1
969	GO-G	GO143-G	G	2	199	GO	GO143	G	no arrest	No	Yes	1
970	GO-G	GO143-G	G	3	199	GO	GO143	G	no arrest	No	Yes	1
971	GO-G	GO143-G	G	4	NA	GO	GO143	G	no interest	No	NA	1
972	GO-G	GO143-G	G	5	199	GO	GO143	G	display	No	Yes	1
973	GO-G	GO143-G	O	1	200	GO	GO143	G	normal copulation	Yes	No	0
974	GO-G	GO143-G	O	2	200	GO	GO143	G	normal copulation	Yes	No	0
975	GO-G	GO143-G	O	3	NA	GO	GO143	G	no interest	No	NA	0
976	GO-G	GO143-G	O	4	NA	GO	GO143	G	no interest	No	NA	0
977	GO-G	GO143-G	O	5	NA	GO	GO143	G	no interest	No	NA	0
978	GO-O	GO147-O	G	1	201	GO	GO147	O	normal copulation	Yes	No	0.5
979	GO-O	GO147-O	G	2	201	GO	GO147	O	normal copulation	Yes	No	0.5
980	GO-O	GO147-O	G	3	201	GO	GO147	O	no arrest	No	Yes	0.5
981	GO-O	GO147-O	G	4	NA	GO	GO147	O	no interest	No	NA	0.5
982	GO-O	GO147-O	G	5	201	GO	GO147	O	no arrest	No	Yes	0.5
983	GO-O	GO147-O	O	1	202	GO	GO147	O	normal copulation	Yes	No	0
984	GO-O	GO147-O	O	2	202	GO	GO147	O	normal copulation	Yes	No	0
985	GO-O	GO147-O	O	3	202	GO	GO147	O	normal copulation	Yes	No	0
986	GO-O	GO147-O	O	4	202	GO	GO147	O	normal copulation	Yes	No	0
987	GO-O	GO147-O	O	5	202	GO	GO147	O	normal copulation	Yes	No	0
988	GO-G	GO148-G	G	1	203	GO	GO148	G	normal copulation	Yes	No	0
989	GO-G	GO148-G	G	2	203	GO	GO148	G	normal copulation	Yes	No	0
990	GO-G	GO148-G	G	3	203	GO	GO148	G	normal copulation	Yes	No	0
991	GO-G	GO148-G	G	4	NA	GO	GO148	G	no interest	No	NA	0
992	GO-G	GO148-G	G	5	203	GO	GO148	G	normal copulation	Yes	No	0
993	GO-G	GO148-G	O	1	204	GO	GO148	G	normal copulation	Yes	No	0
994	GO-G	GO148-G	O	2	204	GO	GO148	G	normal copulation	Yes	No	0
995	GO-G	GO148-G	O	3	204	GO	GO148	G	normal copulation	Yes	No	0
996	GO-G	GO148-G	O	4	204	GO	GO148	G	normal copulation	Yes	No	0
997	GO-G	GO148-G	O	5	NA	GO	GO148	G	no interest	No	NA	0
998	GO-O	GO149-O	G	1	NA	GO	GO149	O	no interest	No	NA	0.5
999	GO-O	GO149-O	G	2	205	GO	GO149	O	normal copulation	Yes	No	0.5
1000	GO-O	GO149-O	G	3	205	GO	GO149	O	display	No	Yes	0.5
1001	GO-O	GO149-O	G	4	205	GO	GO149	O	normal copulation	Yes	No	0.5
1002	GO-O	GO149-O	G	5	205	GO	GO149	O	no arrest	No	Yes	0.5
1003	GO-O	GO149-O	O	1	206	GO	GO149	O	normal copulation	Yes	No	0.25
1004	GO-O	GO149-O	O	2	NA	GO	GO149	O	no interest	No	NA	0.25
1005	GO-O	GO149-O	O	3	206	GO	GO149	O	normal copulation	Yes	No	0.25
1006	GO-O	GO149-O	O	4	206	GO	GO149	O	display	No	Yes	0.25
1007	GO-O	GO149-O	O	5	206	GO	GO149	O	normal copulation	Yes	No	0.25
1008	GO-G	GO152-G	G	1	NA	GO	GO152	G	no interest	No	NA	0.5
1009	GO-G	GO152-G	G	2	NA	GO	GO152	G	no interest	No	NA	0.5
1010	GO-G	GO152-G	G	3	207	GO	GO152	G	normal copulation	Yes	No	0.5
1011	GO-G	GO152-G	G	4	207	GO	GO152	G	no arrest	No	Yes	0.5
1012	GO-G	GO152-G	G	5	NA	GO	GO152	G	no interest	No	NA	0.5
1013	GO-G	GO152-G	O	1	208	GO	GO152	G	normal copulation	Yes	No	0
1014	GO-G	GO152-G	O	2	208	GO	GO152	G	normal copulation	Yes	No	0
1015	GO-G	GO152-G	O	3	NA	GO	GO152	G	no interest	No	NA	0
1016	GO-G	GO152-G	O	4	208	GO	GO152	G	normal copulation	Yes	No	0
1017	GO-G	GO152-G	O	5	NA	GO	GO152	G	no interest	No	NA	0
1018	GO-O	GO153-O	G	1	NA	GO	GO153	O	no interest	No	NA	NA
1019	GO-O	GO153-O	G	2	NA	GO	GO153	O	no interest	No	NA	NA
1020	GO-O	GO153-O	G	3	NA	GO	GO153	O	no interest	No	NA	NA
1021	GO-O	GO153-O	O	1	209	GO	GO153	O	normal copulation	Yes	No	0
1022	GO-O	GO153-O	O	2	209	GO	GO153	O	normal copulation	Yes	No	0
1023	GO-O	GO153-O	O	3	209	GO	GO153	O	normal copulation	Yes	No	0
1024	GO-G	GO154-G	G	1	210	GO	GO154	G	normal copulation	Yes	No	0
1025	GO-G	GO154-G	G	2	NA	GO	GO154	G	no interest	No	NA	0
1026	GO-G	GO154-G	G	3	210	GO	GO154	G	normal copulation	Yes	No	0
1027	GO-G	GO154-G	G	4	NA	GO	GO154	G	no interest	No	NA	0
1028	GO-G	GO154-G	G	5	210	GO	GO154	G	normal copulation	Yes	No	0
1029	GO-G	GO154-G	O	1	211	GO	GO154	G	normal copulation	Yes	No	0
1030	GO-G	GO154-G	O	2	211	GO	GO154	G	normal copulation	Yes	No	0
1031	GO-G	GO154-G	O	3	NA	GO	GO154	G	no interest	No	NA	0
1032	GO-G	GO154-G	O	4	NA	GO	GO154	G	no interest	No	NA	0
1033	GO-G	GO154-G	O	5	NA	GO	GO154	G	no interest	No	NA	0
1034	GO-O	GO155-O	G	1	212	GO	GO155	O	no arrest	No	Yes	0.5
1035	GO-O	GO155-O	G	2	NA	GO	GO155	O	no interest	No	NA	0.5
1036	GO-O	GO155-O	G	3	212	GO	GO155	O	no arrest	No	Yes	0.5
1037	GO-O	GO155-O	G	4	212	GO	GO155	O	normal copulation	Yes	No	0.5
1038	GO-O	GO155-O	G	5	212	GO	GO155	O	normal copulation	Yes	No	0.5
1039	GO-O	GO155-O	O	1	213	GO	GO155	O	normal copulation	Yes	No	0
1040	GO-O	GO155-O	O	2	NA	GO	GO155	O	no interest	No	NA	0
1041	GO-O	GO155-O	O	3	213	GO	GO155	O	normal copulation	Yes	No	0
1042	GO-O	GO155-O	O	4	NA	GO	GO155	O	no interest	No	NA	0
1043	GO-O	GO155-O	O	5	213	GO	GO155	O	normal copulation	Yes	No	0
1044	GO-O	GO157-O	G	1	214	GO	GO157	O	normal copulation	Yes	No	0.333333
1045	GO-O	GO157-O	G	2	NA	GO	GO157	O	no interest	No	NA	0.333333
1046	GO-O	GO157-O	G	3	NA	GO	GO157	O	no interest	No	NA	0.333333
1047	GO-O	GO157-O	G	4	214	GO	GO157	O	no arrest	No	Yes	0.333333
1048	GO-O	GO157-O	G	5	214	GO	GO157	O	normal copulation	Yes	No	0.333333
1049	GO-O	GO157-O	O	1	215	GO	GO157	O	normal copulation	Yes	No	0
1050	GO-O	GO157-O	O	2	215	GO	GO157	O	normal copulation	Yes	No	0
1051	GO-O	GO157-O	O	3	NA	GO	GO157	O	no interest	No	NA	0
1052	GO-O	GO157-O	O	4	215	GO	GO157	O	normal copulation	Yes	No	0
1053	GO-G	GO158-G	G	1	216	GO	GO158	G	no arrest	No	Yes	0.25
1054	GO-G	GO158-G	G	2	216	GO	GO158	G	normal copulation	Yes	No	0.25
1055	GO-G	GO158-G	G	3	216	GO	GO158	G	normal copulation	Yes	No	0.25
1056	GO-G	GO158-G	G	4	NA	GO	GO158	G	no interest	No	NA	0.25
1057	GO-G	GO158-G	G	5	216	GO	GO158	G	normal copulation	Yes	No	0.25
1058	GO-G	GO158-G	O	1	217	GO	GO158	G	display	No	Yes	0.6
1059	GO-G	GO158-G	O	2	217	GO	GO158	G	no arrest	No	Yes	0.6
1060	GO-G	GO158-G	O	3	217	GO	GO158	G	normal copulation	Yes	No	0.6
1061	GO-G	GO158-G	O	4	217	GO	GO158	G	display	No	Yes	0.6
1062	GO-G	GO158-G	O	5	217	GO	GO158	G	normal copulation	Yes	No	0.6
1063	GO-O	GO161-O	G	1	218	GO	GO161	O	no arrest	No	Yes	0.75
1064	GO-O	GO161-O	G	2	218	GO	GO161	O	no arrest	No	Yes	0.75
1065	GO-O	GO161-O	G	3	218	GO	GO161	O	no arrest	No	Yes	0.75
1066	GO-O	GO161-O	G	4	NA	GO	GO161	O	no interest	No	NA	0.75
1067	GO-O	GO161-O	G	5	218	GO	GO161	O	normal copulation	Yes	No	0.75
1068	GO-O	GO161-O	O	1	219	GO	GO161	O	normal copulation	Yes	No	0
1069	GO-O	GO161-O	O	2	NA	GO	GO161	O	no interest	No	NA	0
1070	GO-O	GO161-O	O	3	NA	GO	GO161	O	no interest	No	NA	0
1071	GO-O	GO161-O	O	4	NA	GO	GO161	O	no interest	No	NA	0
1072	GO-G	GO164-G	G	1	NA	GO	GO164	G	no interest	No	NA	0
1073	GO-G	GO164-G	G	2	NA	GO	GO164	G	no interest	No	NA	0
1074	GO-G	GO164-G	G	3	NA	GO	GO164	G	no interest	No	NA	0
1075	GO-G	GO164-G	G	4	NA	GO	GO164	G	no interest	No	NA	0
1076	GO-G	GO164-G	G	5	220	GO	GO164	G	normal copulation	Yes	No	0
1077	GO-G	GO164-G	O	1	NA	GO	GO164	G	no interest	No	NA	0
1078	GO-G	GO164-G	O	2	NA	GO	GO164	G	no interest	No	NA	0
1079	GO-G	GO164-G	O	3	221	GO	GO164	G	normal copulation	Yes	No	0
1080	GO-G	GO164-G	O	4	NA	GO	GO164	G	no interest	No	NA	0
1081	GO-G	GO164-G	O	5	221	GO	GO164	G	normal copulation	Yes	No	0
1082	GO-O	GO167-O	G	1	222	GO	GO167	O	no arrest	No	Yes	0.6
1083	GO-O	GO167-O	G	2	222	GO	GO167	O	no arrest	No	Yes	0.6
1084	GO-O	GO167-O	G	3	222	GO	GO167	O	normal copulation	Yes	No	0.6
1085	GO-O	GO167-O	G	4	222	GO	GO167	O	no arrest	No	Yes	0.6
1086	GO-O	GO167-O	G	5	222	GO	GO167	O	normal copulation	Yes	No	0.6
1087	GO-O	GO167-O	O	1	223	GO	GO167	O	normal copulation	Yes	No	0
1088	GO-O	GO167-O	O	2	223	GO	GO167	O	normal copulation	Yes	No	0
1089	GO-O	GO167-O	O	3	223	GO	GO167	O	normal copulation	Yes	No	0
1090	GO-O	GO167-O	O	4	223	GO	GO167	O	normal copulation	Yes	No	0
1091	GO-O	GO167-O	O	5	NA	GO	GO167	O	no interest	No	NA	0
1092	GO-G	GO168-G	G	1	224	GO	GO168	G	normal copulation	Yes	No	0.25
1093	GO-G	GO168-G	G	2	224	GO	GO168	G	normal copulation	Yes	No	0.25
1094	GO-G	GO168-G	G	3	224	GO	GO168	G	no arrest	No	Yes	0.25
1095	GO-G	GO168-G	G	4	NA	GO	GO168	G	no interest	No	NA	0.25
1096	GO-G	GO168-G	G	5	224	GO	GO168	G	normal copulation	Yes	No	0.25
1097	GO-G	GO168-G	O	1	NA	GO	GO168	G	no interest	No	NA	0
1098	GO-G	GO168-G	O	2	225	GO	GO168	G	normal copulation	Yes	No	0
1099	GO-G	GO168-G	O	3	NA	GO	GO168	G	no interest	No	NA	0
1100	GO-G	GO168-G	O	4	225	GO	GO168	G	normal copulation	Yes	No	0
1101	GO-G	GO168-G	O	5	NA	GO	GO168	G	no interest	No	NA	0
1102	GO-G	GO172-G	G	1	NA	GO	GO172	G	no interest	No	NA	0
1103	GO-G	GO172-G	G	2	226	GO	GO172	G	normal copulation	Yes	No	0
1104	GO-G	GO172-G	G	3	NA	GO	GO172	G	no interest	No	NA	0
1105	GO-G	GO172-G	G	4	226	GO	GO172	G	normal copulation	Yes	No	0
1106	GO-G	GO172-G	G	5	226	GO	GO172	G	normal copulation	Yes	No	0
1107	GO-G	GO172-G	O	1	NA	GO	GO172	G	no interest	No	NA	0
1108	GO-G	GO172-G	O	2	NA	GO	GO172	G	no interest	No	NA	0
1109	GO-G	GO172-G	O	3	NA	GO	GO172	G	no interest	No	NA	0
1110	GO-G	GO172-G	O	4	227	GO	GO172	G	normal copulation	Yes	No	0
1111	GO-G	GO172-G	O	5	NA	GO	GO172	G	no interest	No	NA	0
1112	GO-G	GO178-G	G	1	228	GO	GO178	G	normal copulation	Yes	No	0
1113	GO-G	GO178-G	G	2	NA	GO	GO178	G	no interest	No	NA	0
1114	GO-G	GO178-G	G	3	228	GO	GO178	G	normal copulation	Yes	No	0
1115	GO-G	GO178-G	G	4	NA	GO	GO178	G	no interest	No	NA	0
1116	GO-G	GO178-G	G	5	228	GO	GO178	G	normal copulation	Yes	No	0
1117	GO-G	GO178-G	O	1	NA	GO	GO178	G	no interest	No	NA	0
1118	GO-G	GO178-G	O	2	229	GO	GO178	G	normal copulation	Yes	No	0
1119	GO-G	GO178-G	O	3	NA	GO	GO178	G	no interest	No	NA	0
1120	GO-G	GO178-G	O	4	229	GO	GO178	G	normal copulation	Yes	No	0
1121	GO-G	GO178-G	O	5	NA	GO	GO178	G	no interest	No	NA	0
1122	GO-O	GO179-O	G	1	230	GO	GO179	O	no arrest	No	Yes	1
1123	GO-O	GO179-O	G	2	NA	GO	GO179	O	no interest	No	NA	1
1124	GO-O	GO179-O	G	3	230	GO	GO179	O	no arrest	No	Yes	1
1125	GO-O	GO179-O	G	4	NA	GO	GO179	O	no interest	No	NA	1
1126	GO-O	GO179-O	G	5	230	GO	GO179	O	no arrest	No	Yes	1
1127	GO-O	GO179-O	O	1	NA	GO	GO179	O	no interest	No	NA	0
1128	GO-O	GO179-O	O	2	231	GO	GO179	O	normal copulation	Yes	No	0
1129	GO-O	GO179-O	O	3	NA	GO	GO179	O	no interest	No	NA	0
1130	GO-O	GO179-O	O	4	231	GO	GO179	O	normal copulation	Yes	No	0
1131	GO-O	GO179-O	O	5	NA	GO	GO179	O	no interest	No	NA	0
1132	GO-G	GO180-G	G	1	232	GO	GO180	G	no arrest	No	Yes	0.333333
1133	GO-G	GO180-G	G	2	232	GO	GO180	G	normal copulation	Yes	No	0.333333
1134	GO-G	GO180-G	G	3	NA	GO	GO180	G	no interest	No	NA	0.333333
1135	GO-G	GO180-G	G	4	232	GO	GO180	G	normal copulation	Yes	No	0.333333
1136	GO-G	GO180-G	O	1	NA	GO	GO180	G	no interest	No	NA	0
1137	GO-G	GO180-G	O	2	233	GO	GO180	G	normal copulation	Yes	No	0
1138	GO-G	GO180-G	O	3	233	GO	GO180	G	normal copulation	Yes	No	0
1139	GO-G	GO180-G	O	4	233	GO	GO180	G	normal copulation	Yes	No	0
1140	GO-G	GO180-G	O	5	NA	GO	GO180	G	no interest	No	NA	0
1141	GO-O	GO181-O	G	1	NA	GO	GO181	O	no interest	No	NA	1
1142	GO-O	GO181-O	G	2	NA	GO	GO181	O	no interest	No	NA	1
1143	GO-O	GO181-O	G	3	NA	GO	GO181	O	no interest	No	NA	1
1144	GO-O	GO181-O	G	4	234	GO	GO181	O	no arrest	No	Yes	1
1145	GO-O	GO181-O	G	5	NA	GO	GO181	O	no interest	No	NA	1
1146	GO-O	GO181-O	O	1	235	GO	GO181	O	normal copulation	Yes	No	0.25
1147	GO-O	GO181-O	O	2	235	GO	GO181	O	normal copulation	Yes	No	0.25
1148	GO-O	GO181-O	O	3	NA	GO	GO181	O	no interest	No	NA	0.25
1149	GO-O	GO181-O	O	4	235	GO	GO181	O	normal copulation	Yes	No	0.25
1150	GO-O	GO181-O	O	5	235	GO	GO181	O	no arrest	No	Yes	0.25
1151	GO-G	GO182-G	G	1	236	GO	GO182	G	normal copulation	Yes	No	0.5
1152	GO-G	GO182-G	G	2	236	GO	GO182	G	normal copulation	Yes	No	0.5
1153	GO-G	GO182-G	G	3	236	GO	GO182	G	no arrest	No	Yes	0.5
1154	GO-G	GO182-G	G	4	NA	GO	GO182	G	no interest	No	NA	0.5
1155	GO-G	GO182-G	G	5	236	GO	GO182	G	no arrest	No	Yes	0.5
1156	GO-G	GO182-G	O	1	237	GO	GO182	G	normal copulation	Yes	No	0
1157	GO-G	GO182-G	O	2	237	GO	GO182	G	normal copulation	Yes	No	0
1158	GO-G	GO182-G	O	3	237	GO	GO182	G	normal copulation	Yes	No	0
1159	GO-G	GO182-G	O	4	237	GO	GO182	G	normal copulation	Yes	No	0
1160	GO-G	GO182-G	O	5	237	GO	GO182	G	normal copulation	Yes	No	0
1161	GO-O	GO183-O	G	1	238	GO	GO183	O	no arrest	No	Yes	1
1162	GO-O	GO183-O	G	2	NA	GO	GO183	O	no interest	No	NA	1
1163	GO-O	GO183-O	G	3	238	GO	GO183	O	no arrest	No	Yes	1
1164	GO-O	GO183-O	G	4	NA	GO	GO183	O	no interest	No	NA	1
1165	GO-O	GO183-O	G	5	NA	GO	GO183	O	no interest	No	NA	1
1166	GO-O	GO183-O	G	6	238	GO	GO183	O	no arrest	No	Yes	1
1167	GO-O	GO183-O	O	1	239	GO	GO183	O	normal copulation	Yes	No	0
1168	GO-O	GO183-O	O	2	NA	GO	GO183	O	no interest	No	NA	0
1169	GO-O	GO183-O	O	3	NA	GO	GO183	O	no interest	No	NA	0
1170	GO-O	GO183-O	O	4	NA	GO	GO183	O	no interest	No	NA	0
1171	GO-O	GO183-O	O	5	239	GO	GO183	O	normal copulation	Yes	No	0
1172	GO-G	GO186-G	G	1	240	GO	GO186	G	normal copulation	Yes	No	0
1173	GO-G	GO186-G	G	2	NA	GO	GO186	G	no interest	No	NA	0
1174	GO-G	GO186-G	G	3	240	GO	GO186	G	normal copulation	Yes	No	0
1175	GO-G	GO186-G	G	4	NA	GO	GO186	G	no interest	No	NA	0
1176	GO-G	GO186-G	G	5	NA	GO	GO186	G	no interest	No	NA	0
1177	GO-G	GO186-G	O	1	NA	GO	GO186	G	no interest	No	NA	NA
1178	GO-G	GO186-G	O	2	NA	GO	GO186	G	no interest	No	NA	NA
1179	GO-G	GO186-G	O	3	NA	GO	GO186	G	no interest	No	NA	NA
1180	GO-G	GO186-G	O	4	NA	GO	GO186	G	no interest	No	NA	NA
1181	GO-G	GO186-G	O	5	NA	GO	GO186	G	no interest	No	NA	NA
1182	GO-G	GO188-G	G	1	241	GO	GO188	G	display	No	Yes	1
1183	GO-G	GO188-G	G	2	241	GO	GO188	G	display	No	Yes	1
1184	GO-G	GO188-G	G	3	NA	GO	GO188	G	no interest	No	NA	1
1185	GO-G	GO188-G	G	4	NA	GO	GO188	G	no interest	No	NA	1
1186	GO-G	GO188-G	G	5	NA	GO	GO188	G	no interest	No	NA	1
1187	GO-G	GO188-G	O	1	NA	GO	GO188	G	no interest	No	NA	0
1188	GO-G	GO188-G	O	2	NA	GO	GO188	G	no interest	No	NA	0
1189	GO-G	GO188-G	O	3	NA	GO	GO188	G	no interest	No	NA	0
1190	GO-G	GO188-G	O	4	242	GO	GO188	G	normal copulation	Yes	No	0
1191	GO-G	GO188-G	O	5	242	GO	GO188	G	normal copulation	Yes	No	0
1192	GO-G	GO190-G	G	1	NA	GO	GO190	G	no interest	No	NA	0.5
1193	GO-G	GO190-G	G	2	243	GO	GO190	G	display	No	Yes	0.5
1194	GO-G	GO190-G	G	3	243	GO	GO190	G	no arrest	No	Yes	0.5
1195	GO-G	GO190-G	G	4	243	GO	GO190	G	normal copulation	Yes	No	0.5
1196	GO-G	GO190-G	G	5	243	GO	GO190	G	normal copulation	Yes	No	0.5
1197	GO-G	GO190-G	O	1	244	GO	GO190	G	no arrest	No	Yes	0.25
1198	GO-G	GO190-G	O	2	NA	GO	GO190	G	no interest	No	NA	0.25
1199	GO-G	GO190-G	O	3	244	GO	GO190	G	normal copulation	Yes	No	0.25
1200	GO-G	GO190-G	O	4	244	GO	GO190	G	normal copulation	Yes	No	0.25
1201	GO-G	GO190-G	O	5	244	GO	GO190	G	normal copulation	Yes	No	0.25
1202	GO-G	GO192-G	G	1	NA	GO	GO192	G	no interest	No	NA	0
1203	GO-G	GO192-G	G	2	245	GO	GO192	G	normal copulation	Yes	No	0
1204	GO-G	GO192-G	G	3	245	GO	GO192	G	normal copulation	Yes	No	0
1205	GO-G	GO192-G	G	4	245	GO	GO192	G	normal copulation	Yes	No	0
1206	GO-G	GO192-G	G	5	245	GO	GO192	G	normal copulation	Yes	No	0
1207	GO-G	GO192-G	O	1	NA	GO	GO192	G	no interest	No	NA	0
1208	GO-G	GO192-G	O	2	NA	GO	GO192	G	no interest	No	NA	0
1209	GO-G	GO192-G	O	3	246	GO	GO192	G	normal copulation	Yes	No	0
1210	GO-G	GO192-G	O	4	246	GO	GO192	G	normal copulation	Yes	No	0
1211	GO-G	GO192-G	O	5	NA	GO	GO192	G	no interest	No	NA	0
1212	GO-G	GO194-G	G	1	247	GO	GO194	G	normal copulation	Yes	No	0.75
1213	GO-G	GO194-G	G	2	247	GO	GO194	G	no arrest	No	Yes	0.75
1214	GO-G	GO194-G	G	3	247	GO	GO194	G	no arrest	No	Yes	0.75
1215	GO-G	GO194-G	G	4	NA	GO	GO194	G	no interest	No	NA	0.75
1216	GO-G	GO194-G	G	5	247	GO	GO194	G	no arrest	No	Yes	0.75
1217	GO-G	GO194-G	O	1	248	GO	GO194	G	normal copulation	Yes	No	0
1218	GO-G	GO194-G	O	2	248	GO	GO194	G	normal copulation	Yes	No	0
1219	GO-G	GO194-G	O	3	NA	GO	GO194	G	no interest	No	NA	0
1220	GO-G	GO194-G	O	4	248	GO	GO194	G	normal copulation	Yes	No	0
1221	GO-G	GO194-G	O	5	NA	GO	GO194	G	no interest	No	NA	0
1222	GO-G	GO196-G	G	1	249	GO	GO196	G	normal copulation	Yes	No	0.4
1223	GO-G	GO196-G	G	2	249	GO	GO196	G	no arrest	No	Yes	0.4
1224	GO-G	GO196-G	G	3	249	GO	GO196	G	no arrest	No	Yes	0.4
1225	GO-G	GO196-G	G	4	249	GO	GO196	G	normal copulation	Yes	No	0.4
1226	GO-G	GO196-G	G	5	249	GO	GO196	G	normal copulation	Yes	No	0.4
1227	GO-G	GO196-G	O	1	250	GO	GO196	G	normal copulation	Yes	No	0.25
1228	GO-G	GO196-G	O	2	250	GO	GO196	G	normal copulation	Yes	No	0.25
1229	GO-G	GO196-G	O	3	250	GO	GO196	G	no arrest	No	Yes	0.25
1230	GO-G	GO196-G	O	4	NA	GO	GO196	G	no interest	No	NA	0.25
1231	GO-G	GO196-G	O	5	250	GO	GO196	G	normal copulation	Yes	No	0.25
1232	GO-G	GO200-G	G	1	251	GO	GO200	G	normal copulation	Yes	No	0.75
1233	GO-G	GO200-G	G	2	251	GO	GO200	G	display	No	Yes	0.75
1234	GO-G	GO200-G	G	3	251	GO	GO200	G	no arrest	No	Yes	0.75
1235	GO-G	GO200-G	G	4	251	GO	GO200	G	no arrest	No	Yes	0.75
1236	GO-G	GO200-G	G	5	NA	GO	GO200	G	no interest	No	NA	0.75
1237	GO-G	GO200-G	O	1	252	GO	GO200	G	normal copulation	Yes	No	0
1238	GO-G	GO200-G	O	2	252	GO	GO200	G	normal copulation	Yes	No	0
1239	GO-G	GO200-G	O	3	252	GO	GO200	G	normal copulation	Yes	No	0
1240	GO-G	GO200-G	O	4	252	GO	GO200	G	normal copulation	Yes	No	0
1241	GO-G	GO200-G	O	5	252	GO	GO200	G	normal copulation	Yes	No	0
1242	GO-G	GO204-G	G	1	253	GO	GO204	G	normal copulation	Yes	No	0.666667
1243	GO-G	GO204-G	G	2	NA	GO	GO204	G	no interest	No	NA	0.666667
1244	GO-G	GO204-G	G	3	253	GO	GO204	G	display	No	Yes	0.666667
1245	GO-G	GO204-G	G	4	253	GO	GO204	G	display	No	Yes	0.666667
1246	GO-G	GO204-G	G	5	NA	GO	GO204	G	no interest	No	NA	0.666667
1247	GO-G	GO204-G	O	1	254	GO	GO204	G	normal copulation	Yes	No	0.2
1248	GO-G	GO204-G	O	2	254	GO	GO204	G	no arrest	No	Yes	0.2
1249	GO-G	GO204-G	O	3	254	GO	GO204	G	normal copulation	Yes	No	0.2
1250	GO-G	GO204-G	O	4	254	GO	GO204	G	normal copulation	Yes	No	0.2
1251	GO-G	GO204-G	O	5	254	GO	GO204	G	normal copulation	Yes	No	0.2
1252	GO-G	GO206-G	G	1	255	GO	GO206	G	no arrest	No	Yes	1
1253	GO-G	GO206-G	G	2	255	GO	GO206	G	no arrest	No	Yes	1
1254	GO-G	GO206-G	G	3	255	GO	GO206	G	display	No	Yes	1
1255	GO-G	GO206-G	G	4	255	GO	GO206	G	display	No	Yes	1
1256	GO-G	GO206-G	G	5	255	GO	GO206	G	display	No	Yes	1
1257	GO-G	GO206-G	O	1	256	GO	GO206	G	normal copulation	Yes	No	0
1258	GO-G	GO206-G	O	2	256	GO	GO206	G	normal copulation	Yes	No	0
1259	GO-G	GO206-G	O	3	256	GO	GO206	G	normal copulation	Yes	No	0
1260	GO-G	GO206-G	O	4	256	GO	GO206	G	normal copulation	Yes	No	0
1261	GO-G	GO206-G	O	5	256	GO	GO206	G	normal copulation	Yes	No	0
1262	GO-O	GO207-O	G	1	257	GO	GO207	O	display	No	Yes	1
1263	GO-O	GO207-O	G	2	NA	GO	GO207	O	no interest	No	NA	1
1264	GO-O	GO207-O	O	1	NA	GO	GO207	O	no interest	No	NA	1
1265	GO-O	GO207-O	O	2	258	GO	GO207	O	no arrest	No	Yes	1
1266	GO-G	GO208-G	G	1	259	GO	GO208	G	normal copulation	Yes	No	0.6
1267	GO-G	GO208-G	G	2	259	GO	GO208	G	display	No	Yes	0.6
1268	GO-G	GO208-G	G	3	259	GO	GO208	G	no arrest	No	Yes	0.6
1269	GO-G	GO208-G	G	4	259	GO	GO208	G	no arrest	No	Yes	0.6
1270	GO-G	GO208-G	G	5	259	GO	GO208	G	normal copulation	Yes	No	0.6
1271	GO-G	GO208-G	O	1	260	GO	GO208	G	no arrest	No	Yes	0.5
1272	GO-G	GO208-G	O	2	260	GO	GO208	G	normal copulation	Yes	No	0.5
1273	GO-G	GO208-G	O	3	260	GO	GO208	G	normal copulation	Yes	No	0.5
1274	GO-G	GO208-G	O	4	260	GO	GO208	G	no arrest	No	Yes	0.5
1275	GO-G	GO208-G	O	5	NA	GO	GO208	G	no interest	No	NA	0.5
1276	GO-G	GO210-G	G	1	261	GO	GO210	G	normal copulation	Yes	No	0.5
1277	GO-G	GO210-G	G	2	261	GO	GO210	G	normal copulation	Yes	No	0.5
1278	GO-G	GO210-G	G	3	261	GO	GO210	G	no arrest	No	Yes	0.5
1279	GO-G	GO210-G	G	4	NA	GO	GO210	G	no interest	No	NA	0.5
1280	GO-G	GO210-G	G	5	261	GO	GO210	G	no arrest	No	Yes	0.5
1281	GO-G	GO210-G	O	1	NA	GO	GO210	G	no interest	No	NA	0
1282	GO-G	GO210-G	O	2	262	GO	GO210	G	normal copulation	Yes	No	0
1283	GO-G	GO210-G	O	3	262	GO	GO210	G	normal copulation	Yes	No	0
1284	GO-G	GO210-G	O	4	262	GO	GO210	G	normal copulation	Yes	No	0
1285	GO-G	GO210-G	O	5	262	GO	GO210	G	normal copulation	Yes	No	0
1286	GO-G	GO210-G	O	6	262	GO	GO210	G	normal copulation	Yes	No	0
1287	GO-O	GO211-O	G	1	NA	GO	GO211	O	no interest	No	NA	0.5
1288	GO-O	GO211-O	G	2	NA	GO	GO211	O	no interest	No	NA	0.5
1289	GO-O	GO211-O	G	3	263	GO	GO211	O	normal copulation	Yes	No	0.5
1290	GO-O	GO211-O	G	4	NA	GO	GO211	O	no interest	No	NA	0.5
1291	GO-O	GO211-O	G	5	263	GO	GO211	O	display	No	Yes	0.5
1292	GO-O	GO211-O	O	1	NA	GO	GO211	O	no interest	No	NA	0
1293	GO-O	GO211-O	O	2	NA	GO	GO211	O	no interest	No	NA	0
1294	GO-O	GO211-O	O	3	264	GO	GO211	O	normal copulation	Yes	No	0
1295	GO-O	GO211-O	O	4	NA	GO	GO211	O	no interest	No	NA	0
1296	GO-G	GO212-G	G	1	265	GO	GO212	G	normal copulation	Yes	No	0.333333
1297	GO-G	GO212-G	G	2	NA	GO	GO212	G	no interest	No	NA	0.333333
1298	GO-G	GO212-G	G	3	NA	GO	GO212	G	no interest	No	NA	0.333333
1299	GO-G	GO212-G	G	4	265	GO	GO212	G	normal copulation	Yes	No	0.333333
1300	GO-G	GO212-G	G	5	265	GO	GO212	G	display	No	Yes	0.333333
1301	GO-G	GO212-G	O	1	266	GO	GO212	G	normal copulation	Yes	No	0
1302	GO-G	GO212-G	O	2	NA	GO	GO212	G	no interest	No	NA	0
1303	GO-G	GO212-G	O	3	NA	GO	GO212	G	no interest	No	NA	0
1304	GO-G	GO212-G	O	4	NA	GO	GO212	G	no interest	No	NA	0
1305	GO-G	GO212-G	O	5	266	GO	GO212	G	normal copulation	Yes	No	0
1306	GO-O	GO213-O	G	1	267	GO	GO213	O	display	No	Yes	1
1307	GO-O	GO213-O	G	2	267	GO	GO213	O	no arrest	No	Yes	1
1308	GO-O	GO213-O	G	3	267	GO	GO213	O	no arrest	No	Yes	1
1309	GO-O	GO213-O	G	4	267	GO	GO213	O	no arrest	No	Yes	1
1310	GO-O	GO213-O	G	5	NA	GO	GO213	O	no interest	No	NA	1
1311	GO-O	GO213-O	O	1	268	GO	GO213	O	normal copulation	Yes	No	0
1312	GO-O	GO213-O	O	2	268	GO	GO213	O	normal copulation	Yes	No	0
1313	GO-O	GO213-O	O	3	268	GO	GO213	O	normal copulation	Yes	No	0
1314	GO-G	GO214-G	G	1	269	GO	GO214	G	display	No	Yes	0.5
1315	GO-G	GO214-G	G	2	269	GO	GO214	G	no arrest	No	Yes	0.5
1316	GO-G	GO214-G	G	3	269	GO	GO214	G	normal copulation	Yes	No	0.5
1317	GO-G	GO214-G	G	4	269	GO	GO214	G	normal copulation	Yes	No	0.5
1318	GO-G	GO214-G	G	5	NA	GO	GO214	G	no interest	No	NA	0.5
1319	GO-G	GO214-G	O	1	270	GO	GO214	G	normal copulation	Yes	No	0
1320	GO-G	GO214-G	O	2	270	GO	GO214	G	normal copulation	Yes	No	0
1321	GO-G	GO214-G	O	3	270	GO	GO214	G	normal copulation	Yes	No	0
1322	GO-G	GO214-G	O	4	270	GO	GO214	G	normal copulation	Yes	No	0
1323	GO-G	GO214-G	O	5	270	GO	GO214	G	normal copulation	Yes	No	0
1324	GO-O	GO215-O	G	1	271	GO	GO215	O	no arrest	No	Yes	1
1325	GO-O	GO215-O	G	2	271	GO	GO215	O	no arrest	No	Yes	1
1326	GO-O	GO215-O	G	3	NA	GO	GO215	O	no interest	No	NA	1
1327	GO-O	GO215-O	O	1	NA	GO	GO215	O	no interest	No	NA	0
1328	GO-O	GO215-O	O	2	272	GO	GO215	O	normal copulation	Yes	No	0
1329	GO-G	GO216-G	G	1	273	GO	GO216	G	normal copulation	Yes	No	0
1330	GO-G	GO216-G	G	2	NA	GO	GO216	G	no interest	No	NA	0
1331	GO-G	GO216-G	G	3	273	GO	GO216	G	normal copulation	Yes	No	0
1332	GO-G	GO216-G	G	4	273	GO	GO216	G	normal copulation	Yes	No	0
1333	GO-G	GO216-G	G	5	NA	GO	GO216	G	no interest	No	NA	0
1334	GO-G	GO216-G	O	1	NA	GO	GO216	G	no interest	No	NA	0
1335	GO-G	GO216-G	O	2	274	GO	GO216	G	normal copulation	Yes	No	0
1336	GO-G	GO216-G	O	3	274	GO	GO216	G	normal copulation	Yes	No	0
1337	GO-G	GO216-G	O	4	274	GO	GO216	G	normal copulation	Yes	No	0
1338	GO-G	GO216-G	O	5	274	GO	GO216	G	normal copulation	Yes	No	0
1339	GO-O	GO217-O	G	1	NA	GO	GO217	O	no interest	No	NA	0
1340	GO-O	GO217-O	G	2	275	GO	GO217	O	normal copulation	Yes	No	0
1341	GO-O	GO217-O	G	3	275	GO	GO217	O	normal copulation	Yes	No	0
1342	GO-O	GO217-O	G	4	NA	GO	GO217	O	no interest	No	NA	0
1343	GO-O	GO217-O	G	5	275	GO	GO217	O	normal copulation	Yes	No	0
1344	GO-O	GO217-O	O	1	276	GO	GO217	O	normal copulation	Yes	No	0
1345	GO-O	GO217-O	O	2	276	GO	GO217	O	normal copulation	Yes	No	0
1346	GO-O	GO217-O	O	3	NA	GO	GO217	O	no interest	No	NA	0
1347	GO-O	GO217-O	O	4	276	GO	GO217	O	normal copulation	Yes	No	0
1348	GO-G	GO218-G	G	1	277	GO	GO218	G	display	No	Yes	1
1349	GO-G	GO218-G	G	2	NA	GO	GO218	G	no interest	No	NA	1
1350	GO-G	GO218-G	G	3	277	GO	GO218	G	no arrest	No	Yes	1
1351	GO-G	GO218-G	G	4	277	GO	GO218	G	no arrest	No	Yes	1
1352	GO-G	GO218-G	G	5	277	GO	GO218	G	no arrest	No	Yes	1
1353	GO-G	GO218-G	O	1	278	GO	GO218	G	normal copulation	Yes	No	0
1354	GO-G	GO218-G	O	2	278	GO	GO218	G	normal copulation	Yes	No	0
1355	GO-G	GO218-G	O	3	278	GO	GO218	G	normal copulation	Yes	No	0
1356	GO-G	GO218-G	O	4	NA	GO	GO218	G	no interest	No	NA	0
1357	GO-G	GO218-G	O	5	NA	GO	GO218	G	no interest	No	NA	0
1358	GO-O	GO219-O	G	1	279	GO	GO219	O	no arrest	No	Yes	1
1359	GO-O	GO219-O	G	2	NA	GO	GO219	O	no interest	No	NA	1
1360	GO-O	GO219-O	G	3	279	GO	GO219	O	no arrest	No	Yes	1
1361	GO-O	GO219-O	G	4	NA	GO	GO219	O	no interest	No	NA	1
1362	GO-O	GO219-O	O	1	280	GO	GO219	O	normal copulation	Yes	No	0.5
1363	GO-O	GO219-O	O	2	280	GO	GO219	O	no arrest	No	Yes	0.5
1364	GO-O	GO219-O	O	3	NA	GO	GO219	O	no interest	No	NA	0.5
1365	GO-G	GO220-G	G	1	281	GO	GO220	G	normal copulation	Yes	No	0.5
1366	GO-G	GO220-G	G	2	281	GO	GO220	G	no arrest	No	Yes	0.5
1367	GO-G	GO220-G	G	3	281	GO	GO220	G	no arrest	No	Yes	0.5
1368	GO-G	GO220-G	G	4	NA	GO	GO220	G	no interest	No	NA	0.5
1369	GO-G	GO220-G	G	5	281	GO	GO220	G	normal copulation	Yes	No	0.5
1370	GO-G	GO220-G	O	1	282	GO	GO220	G	normal copulation	Yes	No	0
1371	GO-G	GO220-G	O	2	282	GO	GO220	G	normal copulation	Yes	No	0
1372	GO-G	GO220-G	O	3	282	GO	GO220	G	normal copulation	Yes	No	0
1373	GO-G	GO220-G	O	4	NA	GO	GO220	G	no interest	No	NA	0
1374	GO-G	GO220-G	O	5	NA	GO	GO220	G	no interest	No	NA	0
1375	GO-G	GO222-G	G	1	NA	GO	GO222	G	no interest	No	NA	1
1376	GO-G	GO222-G	G	2	581	GO	GO222	G	display	No	Yes	1
1377	GO-G	GO222-G	G	3	581	GO	GO222	G	display	No	Yes	1
1378	GO-G	GO222-G	G	4	581	GO	GO222	G	display	No	Yes	1
1379	GO-G	GO222-G	G	5	NA	GO	GO222	G	no interest	No	NA	1
1380	GO-G	GO222-G	O	1	582	GO	GO222	G	normal copulation	Yes	No	0
1381	GO-G	GO222-G	O	2	582	GO	GO222	G	normal copulation	Yes	No	0
1382	GO-G	GO222-G	O	3	582	GO	GO222	G	normal copulation	Yes	No	0
1383	GO-G	GO222-G	O	4	582	GO	GO222	G	normal copulation	Yes	No	0
1384	GO-G	GO222-G	O	5	NA	GO	GO222	G	no interest	No	NA	0
1385	GO-O	GO223-O	G	1	283	GO	GO223	O	display	No	Yes	0.8
1386	GO-O	GO223-O	G	2	283	GO	GO223	O	normal copulation	Yes	No	0.8
1387	GO-O	GO223-O	G	3	283	GO	GO223	O	no arrest	No	Yes	0.8
1388	GO-O	GO223-O	G	4	283	GO	GO223	O	no arrest	No	Yes	0.8
1389	GO-O	GO223-O	G	5	283	GO	GO223	O	no arrest	No	Yes	0.8
1390	GO-O	GO223-O	O	1	284	GO	GO223	O	normal copulation	Yes	No	0.2
1391	GO-O	GO223-O	O	2	284	GO	GO223	O	display	No	Yes	0.2
1392	GO-O	GO223-O	O	3	284	GO	GO223	O	normal copulation	Yes	No	0.2
1393	GO-O	GO223-O	O	4	284	GO	GO223	O	normal copulation	Yes	No	0.2
1394	GO-O	GO223-O	O	5	284	GO	GO223	O	normal copulation	Yes	No	0.2
1395	GO-O	GO225-O	G	1	285	GO	GO225	O	no arrest	No	Yes	1
1396	GO-O	GO225-O	O	1	286	GO	GO225	O	normal copulation	Yes	No	0
1397	GO-G	GO226-G	G	1	NA	GO	GO226	G	no interest	No	NA	0
1398	GO-G	GO226-G	G	2	287	GO	GO226	G	normal copulation	Yes	No	0
1399	GO-G	GO226-G	O	1	NA	GO	GO226	G	no interest	No	NA	0
1400	GO-G	GO226-G	O	2	288	GO	GO226	G	normal copulation	Yes	No	0
1401	GO-O	GO227-O	G	1	289	GO	GO227	O	no arrest	No	Yes	1
1402	GO-O	GO227-O	O	1	NA	GO	GO227	O	no interest	No	NA	1
1403	GO-G	GO228-G	G	1	290	GO	GO228	G	no arrest	No	Yes	1
1404	GO-G	GO228-G	G	2	290	GO	GO228	G	no arrest	No	Yes	1
1405	GO-G	GO228-G	G	3	NA	GO	GO228	G	no interest	No	NA	1
1406	GO-G	GO228-G	G	4	290	GO	GO228	G	display	No	Yes	1
1407	GO-G	GO228-G	G	5	290	GO	GO228	G	display	No	Yes	1
1408	GO-G	GO228-G	O	1	291	GO	GO228	G	normal copulation	Yes	No	0.333333
1409	GO-G	GO228-G	O	2	NA	GO	GO228	G	no interest	No	NA	0.333333
1410	GO-G	GO228-G	O	3	291	GO	GO228	G	normal copulation	Yes	No	0.333333
1411	GO-G	GO228-G	O	4	NA	GO	GO228	G	no interest	No	NA	0.333333
1412	GO-G	GO228-G	O	5	291	GO	GO228	G	display	No	Yes	0.333333
1413	GO-G	GO230-G	G	1	NA	GO	GO230	G	no interest	No	NA	1
1414	GO-G	GO230-G	G	2	292	GO	GO230	G	display	No	Yes	1
1415	GO-G	GO230-G	G	3	NA	GO	GO230	G	no interest	No	NA	1
1416	GO-G	GO230-G	G	4	292	GO	GO230	G	display	No	Yes	1
1417	GO-G	GO230-G	O	1	293	GO	GO230	G	no arrest	No	Yes	0.333333
1418	GO-G	GO230-G	O	2	293	GO	GO230	G	normal copulation	Yes	No	0.333333
1419	GO-G	GO230-G	O	3	293	GO	GO230	G	normal copulation	Yes	No	0.333333
1420	GO-G	GO230-G	O	4	NA	GO	GO230	G	no interest	No	NA	0.333333
1421	GO-G	GO232-G	G	1	NA	GO	GO232	G	no interest	No	NA	1
1422	GO-G	GO232-G	G	2	294	GO	GO232	G	no arrest	No	Yes	1
1423	GO-G	GO232-G	G	3	NA	GO	GO232	G	no interest	No	NA	1
1424	GO-G	GO232-G	G	4	NA	GO	GO232	G	no interest	No	NA	1
1425	GO-G	GO232-G	G	5	294	GO	GO232	G	display	No	Yes	1
1426	GO-G	GO232-G	O	1	295	GO	GO232	G	normal copulation	Yes	No	0.333333
1427	GO-G	GO232-G	O	2	295	GO	GO232	G	normal copulation	Yes	No	0.333333
1428	GO-G	GO232-G	O	3	NA	GO	GO232	G	no interest	No	NA	0.333333
1429	GO-G	GO232-G	O	4	NA	GO	GO232	G	no interest	No	NA	0.333333
1430	GO-G	GO232-G	O	5	295	GO	GO232	G	display	No	Yes	0.333333
1431	GO-G	GO236-G	G	1	NA	GO	GO236	G	no interest	No	NA	1
1432	GO-G	GO236-G	G	2	296	GO	GO236	G	no arrest	No	Yes	1
1433	GO-G	GO236-G	G	3	296	GO	GO236	G	no arrest	No	Yes	1
1434	GO-G	GO236-G	G	4	296	GO	GO236	G	no arrest	No	Yes	1
1435	GO-G	GO236-G	G	5	NA	GO	GO236	G	no interest	No	NA	1
1436	GO-G	GO236-G	O	1	NA	GO	GO236	G	no interest	No	NA	0.5
1437	GO-G	GO236-G	O	2	NA	GO	GO236	G	no interest	No	NA	0.5
1438	GO-G	GO236-G	O	3	NA	GO	GO236	G	no interest	No	NA	0.5
1439	GO-G	GO236-G	O	4	297	GO	GO236	G	display	No	Yes	0.5
1440	GO-G	GO236-G	O	5	297	GO	GO236	G	normal copulation	Yes	No	0.5
1441	GO-G	GO238-G	G	1	298	GO	GO238	G	display	No	Yes	0.5
1442	GO-G	GO238-G	G	2	NA	GO	GO238	G	no interest	No	NA	0.5
1443	GO-G	GO238-G	G	3	NA	GO	GO238	G	no interest	No	NA	0.5
1444	GO-G	GO238-G	G	4	298	GO	GO238	G	normal copulation	Yes	No	0.5
1445	GO-G	GO238-G	G	5	NA	GO	GO238	G	no interest	No	NA	0.5
1446	GO-G	GO238-G	O	1	NA	GO	GO238	G	no interest	No	NA	0
1447	GO-G	GO238-G	O	2	299	GO	GO238	G	normal copulation	Yes	No	0
1448	GO-G	GO238-G	O	3	299	GO	GO238	G	normal copulation	Yes	No	0
1449	GO-G	GO238-G	O	4	NA	GO	GO238	G	no interest	No	NA	0
1450	GO-G	GO238-G	O	5	NA	GO	GO238	G	no interest	No	NA	0
1451	GO-O	GO239-O	G	1	300	GO	GO239	O	normal copulation	Yes	No	0.5
1452	GO-O	GO239-O	G	2	NA	GO	GO239	O	no interest	No	NA	0.5
1453	GO-O	GO239-O	G	3	300	GO	GO239	O	no arrest	No	Yes	0.5
1454	GO-O	GO239-O	G	4	300	GO	GO239	O	no arrest	No	Yes	0.5
1455	GO-O	GO239-O	G	5	300	GO	GO239	O	normal copulation	Yes	No	0.5
1456	GO-O	GO239-O	O	1	NA	GO	GO239	O	no interest	No	NA	0
1457	GO-O	GO239-O	O	2	301	GO	GO239	O	normal copulation	Yes	No	0
1458	GO-O	GO239-O	O	3	301	GO	GO239	O	normal copulation	Yes	No	0
1459	GO-O	GO239-O	O	4	301	GO	GO239	O	normal copulation	Yes	No	0
1460	GO-O	GO239-O	O	5	301	GO	GO239	O	normal copulation	Yes	No	0
1461	GO-G	GO240-G	G	1	302	GO	GO240	G	no arrest	No	Yes	1
1462	GO-G	GO240-G	G	2	302	GO	GO240	G	no arrest	No	Yes	1
1463	GO-G	GO240-G	G	3	NA	GO	GO240	G	no interest	No	NA	1
1464	GO-G	GO240-G	G	4	302	GO	GO240	G	no arrest	No	Yes	1
1465	GO-G	GO240-G	G	5	302	GO	GO240	G	display	No	Yes	1
1466	GO-G	GO240-G	O	1	303	GO	GO240	G	display	No	Yes	0.4
1467	GO-G	GO240-G	O	2	303	GO	GO240	G	display	No	Yes	0.4
1468	GO-G	GO240-G	O	3	303	GO	GO240	G	normal copulation	Yes	No	0.4
1469	GO-G	GO240-G	O	4	303	GO	GO240	G	normal copulation	Yes	No	0.4
1470	GO-G	GO240-G	O	5	303	GO	GO240	G	normal copulation	Yes	No	0.4
1471	GO-O	GO241-O	G	1	304	GO	GO241	O	no arrest	No	Yes	0.666667
1472	GO-O	GO241-O	G	2	304	GO	GO241	O	normal copulation	Yes	No	0.666667
1473	GO-O	GO241-O	G	3	304	GO	GO241	O	no arrest	No	Yes	0.666667
1474	GO-O	GO241-O	G	4	NA	GO	GO241	O	no interest	No	NA	0.666667
1475	GO-O	GO241-O	O	1	305	GO	GO241	O	no arrest	No	Yes	0.5
1476	GO-O	GO241-O	O	2	NA	GO	GO241	O	no interest	No	NA	0.5
1477	GO-O	GO241-O	O	3	305	GO	GO241	O	normal copulation	Yes	No	0.5
1478	GO-G	GO242-G	G	1	NA	GO	GO242	G	no interest	No	NA	1
1479	GO-G	GO242-G	G	2	306	GO	GO242	G	display	No	Yes	1
1480	GO-G	GO242-G	G	3	NA	GO	GO242	G	no interest	No	NA	1
1481	GO-G	GO242-G	G	4	306	GO	GO242	G	display	No	Yes	1
1482	GO-G	GO242-G	G	5	NA	GO	GO242	G	no interest	No	NA	1
1483	GO-G	GO242-G	O	1	NA	GO	GO242	G	no interest	No	NA	0.666667
1484	GO-G	GO242-G	O	2	307	GO	GO242	G	display	No	Yes	0.666667
1485	GO-G	GO242-G	O	3	NA	GO	GO242	G	no interest	No	NA	0.666667
1486	GO-G	GO242-G	O	4	307	GO	GO242	G	normal copulation	Yes	No	0.666667
1487	GO-G	GO242-G	O	5	307	GO	GO242	G	display	No	Yes	0.666667
1488	GO-O	GO243-O	G	1	NA	GO	GO243	O	no interest	No	NA	NA
1489	GO-O	GO244-O	G	1	308	GO	GO244	O	no arrest	No	Yes	1
1490	GO-O	GO244-O	G	2	308	GO	GO244	O	no arrest	No	Yes	1
1491	GO-O	GO244-O	O	1	NA	GO	GO244	O	no interest	No	NA	NA
1492	GO-O	GO244-O	O	2	NA	GO	GO244	O	no interest	No	NA	NA
1493	GO-G	GO246-G	G	1	309	GO	GO246	G	display	No	Yes	1
1494	GO-G	GO246-G	G	2	309	GO	GO246	G	no arrest	No	Yes	1
1495	GO-G	GO246-G	G	3	309	GO	GO246	G	display	No	Yes	1
1496	GO-G	GO246-G	G	4	NA	GO	GO246	G	no interest	No	NA	1
1497	GO-G	GO246-G	G	5	309	GO	GO246	G	no arrest	No	Yes	1
1498	GO-G	GO246-G	O	1	NA	GO	GO246	G	no interest	No	NA	0.5
1499	GO-G	GO246-G	O	2	NA	GO	GO246	G	no interest	No	NA	0.5
1500	GO-G	GO246-G	O	3	310	GO	GO246	G	normal copulation	Yes	No	0.5
1501	GO-G	GO246-G	O	4	NA	GO	GO246	G	no interest	No	NA	0.5
1502	GO-G	GO246-G	O	5	310	GO	GO246	G	display	No	Yes	0.5
1503	OG-O	OG001-O	G	1	311	OG	OG001	O	no arrest	No	Yes	0.75
1504	OG-O	OG001-O	G	2	311	OG	OG001	O	no arrest	No	Yes	0.75
1505	OG-O	OG001-O	G	3	311	OG	OG001	O	display	No	Yes	0.75
1506	OG-O	OG001-O	G	4	NA	OG	OG001	O	no interest	No	NA	0.75
1507	OG-O	OG001-O	G	5	311	OG	OG001	O	normal copulation	Yes	No	0.75
1508	OG-O	OG001-O	O	1	NA	OG	OG001	O	no interest	No	NA	0
1509	OG-O	OG001-O	O	2	312	OG	OG001	O	normal copulation	Yes	No	0
1510	OG-O	OG001-O	O	3	312	OG	OG001	O	normal copulation	Yes	No	0
1511	OG-O	OG001-O	O	4	NA	OG	OG001	O	no interest	No	NA	0
1512	OG-O	OG001-O	O	5	NA	OG	OG001	O	no interest	No	NA	0
1513	OG-G	OG002-G	G	1	313	OG	OG002	G	normal copulation	Yes	No	0
1514	OG-G	OG002-G	G	2	313	OG	OG002	G	normal copulation	Yes	No	0
1515	OG-G	OG002-G	G	3	313	OG	OG002	G	normal copulation	Yes	No	0
1516	OG-G	OG002-G	G	4	NA	OG	OG002	G	no interest	No	NA	0
1517	OG-G	OG002-G	G	5	313	OG	OG002	G	normal copulation	Yes	No	0
1518	OG-G	OG002-G	O	1	314	OG	OG002	G	normal copulation	Yes	No	0
1519	OG-G	OG002-G	O	2	314	OG	OG002	G	normal copulation	Yes	No	0
1520	OG-G	OG002-G	O	3	314	OG	OG002	G	normal copulation	Yes	No	0
1521	OG-G	OG002-G	O	4	314	OG	OG002	G	normal copulation	Yes	No	0
1522	OG-G	OG002-G	O	5	314	OG	OG002	G	normal copulation	Yes	No	0
1523	OG-O	OG003-O	G	1	583	OG	OG003	O	display	No	Yes	0.666667
1524	OG-O	OG003-O	G	2	583	OG	OG003	O	normal copulation	Yes	No	0.666667
1525	OG-O	OG003-O	G	3	NA	OG	OG003	O	no interest	No	NA	0.666667
1526	OG-O	OG003-O	G	4	583	OG	OG003	O	no arrest	No	Yes	0.666667
1527	OG-O	OG003-O	G	5	NA	OG	OG003	O	no interest	No	NA	0.666667
1528	OG-O	OG003-O	O	1	NA	OG	OG003	O	no interest	No	NA	NA
1529	OG-O	OG003-O	O	2	NA	OG	OG003	O	no interest	No	NA	NA
1530	OG-O	OG003-O	O	3	NA	OG	OG003	O	no interest	No	NA	NA
1531	OG-O	OG003-O	O	4	NA	OG	OG003	O	no interest	No	NA	NA
1532	OG-O	OG003-O	O	5	NA	OG	OG003	O	no interest	No	NA	NA
1533	OG-G	OG004-G	G	1	315	OG	OG004	G	normal copulation	Yes	No	0
1534	OG-G	OG004-G	G	2	315	OG	OG004	G	normal copulation	Yes	No	0
1535	OG-G	OG004-G	G	3	315	OG	OG004	G	normal copulation	Yes	No	0
1536	OG-G	OG004-G	G	4	315	OG	OG004	G	normal copulation	Yes	No	0
1537	OG-G	OG004-G	G	5	315	OG	OG004	G	normal copulation	Yes	No	0
1538	OG-G	OG004-G	O	1	316	OG	OG004	G	normal copulation	Yes	No	0
1539	OG-G	OG004-G	O	2	316	OG	OG004	G	normal copulation	Yes	No	0
1540	OG-G	OG004-G	O	3	316	OG	OG004	G	normal copulation	Yes	No	0
1541	OG-G	OG004-G	O	4	316	OG	OG004	G	normal copulation	Yes	No	0
1542	OG-G	OG004-G	O	5	316	OG	OG004	G	normal copulation	Yes	No	0
1543	OG-G	OG006-G	G	1	317	OG	OG006	G	normal copulation	Yes	No	0
1544	OG-G	OG006-G	G	2	317	OG	OG006	G	normal copulation	Yes	No	0
1545	OG-G	OG006-G	G	3	317	OG	OG006	G	normal copulation	Yes	No	0
1546	OG-G	OG006-G	G	4	317	OG	OG006	G	normal copulation	Yes	No	0
1547	OG-G	OG006-G	G	5	317	OG	OG006	G	normal copulation	Yes	No	0
1548	OG-G	OG006-G	G	6	317	OG	OG006	G	normal copulation	Yes	No	0
1549	OG-G	OG006-G	O	1	318	OG	OG006	G	normal copulation	Yes	No	0
1550	OG-G	OG006-G	O	2	318	OG	OG006	G	normal copulation	Yes	No	0
1551	OG-G	OG006-G	O	3	318	OG	OG006	G	normal copulation	Yes	No	0
1552	OG-G	OG006-G	O	4	318	OG	OG006	G	normal copulation	Yes	No	0
1553	OG-G	OG006-G	O	5	NA	OG	OG006	G	no interest	No	NA	0
1554	OG-G	OG006-G	O	6	318	OG	OG006	G	normal copulation	Yes	No	0
1555	OG-G	OG006-G	O	7	318	OG	OG006	G	normal copulation	Yes	No	0
1556	OG-O	OG011-O	G	1	NA	OG	OG011	O	no interest	No	NA	1
1557	OG-O	OG011-O	G	2	NA	OG	OG011	O	no interest	No	NA	1
1558	OG-O	OG011-O	G	3	NA	OG	OG011	O	no interest	No	NA	1
1559	OG-O	OG011-O	G	4	NA	OG	OG011	O	no interest	No	NA	1
1560	OG-O	OG011-O	G	5	319	OG	OG011	O	no arrest	No	Yes	1
1561	OG-O	OG011-O	O	1	NA	OG	OG011	O	no interest	No	NA	0
1562	OG-O	OG011-O	O	2	NA	OG	OG011	O	no interest	No	NA	0
1563	OG-O	OG011-O	O	3	NA	OG	OG011	O	no interest	No	NA	0
1564	OG-O	OG011-O	O	4	320	OG	OG011	O	normal copulation	Yes	No	0
1565	OG-O	OG011-O	O	5	320	OG	OG011	O	normal copulation	Yes	No	0
1566	OG-G	OG012-G	G	1	321	OG	OG012	G	normal copulation	Yes	No	0
1567	OG-G	OG012-G	G	2	321	OG	OG012	G	normal copulation	Yes	No	0
1568	OG-G	OG012-G	G	3	321	OG	OG012	G	normal copulation	Yes	No	0
1569	OG-G	OG012-G	G	4	321	OG	OG012	G	normal copulation	Yes	No	0
1570	OG-G	OG012-G	G	5	321	OG	OG012	G	normal copulation	Yes	No	0
1571	OG-G	OG012-G	G	6	321	OG	OG012	G	normal copulation	Yes	No	0
1572	OG-G	OG012-G	G	7	321	OG	OG012	G	normal copulation	Yes	No	0
1573	OG-G	OG012-G	G	8	321	OG	OG012	G	normal copulation	Yes	No	0
1574	OG-G	OG012-G	G	9	NA	OG	OG012	G	no interest	No	NA	0
1575	OG-G	OG012-G	O	1	322	OG	OG012	G	normal copulation	Yes	No	0
1576	OG-G	OG012-G	O	2	322	OG	OG012	G	normal copulation	Yes	No	0
1577	OG-G	OG012-G	O	3	NA	OG	OG012	G	no interest	No	NA	0
1578	OG-G	OG012-G	O	4	322	OG	OG012	G	normal copulation	Yes	No	0
1579	OG-G	OG012-G	O	5	322	OG	OG012	G	normal copulation	Yes	No	0
1580	OG-G	OG012-G	O	6	NA	OG	OG012	G	no interest	No	NA	0
1581	OG-G	OG012-G	O	7	322	OG	OG012	G	normal copulation	Yes	No	0
1582	OG-G	OG012-G	O	8	322	OG	OG012	G	normal copulation	Yes	No	0
1583	OG-G	OG012-G	O	9	322	OG	OG012	G	normal copulation	Yes	No	0
1584	OG-O	OG013-O	G	1	323	OG	OG013	O	normal copulation	Yes	No	0.2
1585	OG-O	OG013-O	G	2	323	OG	OG013	O	display	No	Yes	0.2
1586	OG-O	OG013-O	G	3	323	OG	OG013	O	normal copulation	Yes	No	0.2
1587	OG-O	OG013-O	G	4	323	OG	OG013	O	normal copulation	Yes	No	0.2
1588	OG-O	OG013-O	G	5	323	OG	OG013	O	normal copulation	Yes	No	0.2
1589	OG-O	OG013-O	O	1	324	OG	OG013	O	normal copulation	Yes	No	0
1590	OG-O	OG013-O	O	2	324	OG	OG013	O	normal copulation	Yes	No	0
1591	OG-O	OG013-O	O	3	NA	OG	OG013	O	no interest	No	NA	0
1592	OG-O	OG013-O	O	4	324	OG	OG013	O	normal copulation	Yes	No	0
1593	OG-O	OG013-O	O	5	324	OG	OG013	O	normal copulation	Yes	No	0
1594	OG-O	OG015-O	G	1	NA	OG	OG015	O	no interest	No	NA	0.25
1595	OG-O	OG015-O	G	2	325	OG	OG015	O	normal copulation	Yes	No	0.25
1596	OG-O	OG015-O	G	3	325	OG	OG015	O	normal copulation	Yes	No	0.25
1597	OG-O	OG015-O	G	4	325	OG	OG015	O	normal copulation	Yes	No	0.25
1598	OG-O	OG015-O	G	5	325	OG	OG015	O	display	No	Yes	0.25
1599	OG-O	OG015-O	O	1	326	OG	OG015	O	normal copulation	Yes	No	0.4
1600	OG-O	OG015-O	O	2	326	OG	OG015	O	normal copulation	Yes	No	0.4
1601	OG-O	OG015-O	O	3	326	OG	OG015	O	display	No	Yes	0.4
1602	OG-O	OG015-O	O	4	326	OG	OG015	O	normal copulation	Yes	No	0.4
1603	OG-O	OG015-O	O	5	326	OG	OG015	O	attempted copulation	No	Yes	0.4
1604	OG-G	OG016-G	G	1	NA	OG	OG016	G	no interest	No	NA	0
1605	OG-G	OG016-G	G	2	327	OG	OG016	G	normal copulation	Yes	No	0
1606	OG-G	OG016-G	G	3	NA	OG	OG016	G	no interest	No	NA	0
1607	OG-G	OG016-G	G	4	327	OG	OG016	G	normal copulation	Yes	No	0
1608	OG-G	OG016-G	G	5	327	OG	OG016	G	normal copulation	Yes	No	0
1609	OG-G	OG016-G	O	1	328	OG	OG016	G	normal copulation	Yes	No	0
1610	OG-G	OG016-G	O	2	328	OG	OG016	G	normal copulation	Yes	No	0
1611	OG-G	OG016-G	O	3	328	OG	OG016	G	normal copulation	Yes	No	0
1612	OG-G	OG016-G	O	4	328	OG	OG016	G	normal copulation	Yes	No	0
1613	OG-G	OG016-G	O	5	328	OG	OG016	G	normal copulation	Yes	No	0
1614	OG-O	OG017-O	G	1	329	OG	OG017	O	normal copulation	Yes	No	0.2
1615	OG-O	OG017-O	G	2	329	OG	OG017	O	normal copulation	Yes	No	0.2
1616	OG-O	OG017-O	G	3	329	OG	OG017	O	normal copulation	Yes	No	0.2
1617	OG-O	OG017-O	G	4	329	OG	OG017	O	normal copulation	Yes	No	0.2
1618	OG-O	OG017-O	G	5	329	OG	OG017	O	display	No	Yes	0.2
1619	OG-O	OG017-O	O	1	NA	OG	OG017	O	no interest	No	NA	0
1620	OG-O	OG017-O	O	2	330	OG	OG017	O	normal copulation	Yes	No	0
1621	OG-O	OG017-O	O	3	330	OG	OG017	O	normal copulation	Yes	No	0
1622	OG-O	OG017-O	O	4	330	OG	OG017	O	normal copulation	Yes	No	0
1623	OG-O	OG017-O	O	5	330	OG	OG017	O	normal copulation	Yes	No	0
1624	OG-O	OG019-O	G	1	NA	OG	OG019	O	no interest	No	NA	0
1625	OG-O	OG019-O	G	2	331	OG	OG019	O	normal copulation	Yes	No	0
1626	OG-O	OG019-O	O	1	NA	OG	OG019	O	no interest	No	NA	0
1627	OG-O	OG019-O	O	2	332	OG	OG019	O	normal copulation	Yes	No	0
1628	OG-O	OG019-O	O	3	332	OG	OG019	O	normal copulation	Yes	No	0
1629	OG-G	OG020-G	G	1	333	OG	OG020	G	normal copulation	Yes	No	0
1630	OG-G	OG020-G	G	2	333	OG	OG020	G	normal copulation	Yes	No	0
1631	OG-G	OG020-G	G	3	333	OG	OG020	G	normal copulation	Yes	No	0
1632	OG-G	OG020-G	G	4	333	OG	OG020	G	normal copulation	Yes	No	0
1633	OG-G	OG020-G	G	5	333	OG	OG020	G	normal copulation	Yes	No	0
1634	OG-G	OG020-G	O	1	334	OG	OG020	G	normal copulation	Yes	No	0
1635	OG-G	OG020-G	O	2	334	OG	OG020	G	normal copulation	Yes	No	0
1636	OG-G	OG020-G	O	3	334	OG	OG020	G	normal copulation	Yes	No	0
1637	OG-G	OG020-G	O	4	334	OG	OG020	G	normal copulation	Yes	No	0
1638	OG-G	OG020-G	O	5	334	OG	OG020	G	normal copulation	Yes	No	0
1639	OG-O	OG021-O	G	1	335	OG	OG021	O	normal copulation	Yes	No	0
1640	OG-O	OG021-O	G	2	335	OG	OG021	O	normal copulation	Yes	No	0
1641	OG-O	OG021-O	G	3	NA	OG	OG021	O	no interest	No	NA	0
1642	OG-O	OG021-O	G	4	335	OG	OG021	O	normal copulation	Yes	No	0
1643	OG-O	OG021-O	G	5	NA	OG	OG021	O	no interest	No	NA	0
1644	OG-O	OG021-O	O	1	336	OG	OG021	O	normal copulation	Yes	No	0
1645	OG-O	OG021-O	O	2	336	OG	OG021	O	normal copulation	Yes	No	0
1646	OG-O	OG021-O	O	3	336	OG	OG021	O	normal copulation	Yes	No	0
1647	OG-O	OG021-O	O	4	336	OG	OG021	O	normal copulation	Yes	No	0
1648	OG-O	OG021-O	O	5	NA	OG	OG021	O	no interest	No	NA	0
1649	OG-G	OG022-G	G	1	337	OG	OG022	G	display	No	Yes	0.2
1650	OG-G	OG022-G	G	2	337	OG	OG022	G	normal copulation	Yes	No	0.2
1651	OG-G	OG022-G	G	3	337	OG	OG022	G	normal copulation	Yes	No	0.2
1652	OG-G	OG022-G	G	4	337	OG	OG022	G	normal copulation	Yes	No	0.2
1653	OG-G	OG022-G	G	5	337	OG	OG022	G	normal copulation	Yes	No	0.2
1654	OG-G	OG022-G	O	1	NA	OG	OG022	G	no interest	No	NA	0
1655	OG-G	OG022-G	O	2	338	OG	OG022	G	normal copulation	Yes	No	0
1656	OG-G	OG022-G	O	3	338	OG	OG022	G	normal copulation	Yes	No	0
1657	OG-G	OG022-G	O	4	338	OG	OG022	G	normal copulation	Yes	No	0
1658	OG-G	OG022-G	O	5	338	OG	OG022	G	normal copulation	Yes	No	0
1659	OG-O	OG023-O	G	1	339	OG	OG023	O	normal copulation	Yes	No	0
1660	OG-O	OG023-O	G	2	339	OG	OG023	O	normal copulation	Yes	No	0
1661	OG-O	OG023-O	G	3	339	OG	OG023	O	normal copulation	Yes	No	0
1662	OG-O	OG023-O	G	4	339	OG	OG023	O	normal copulation	Yes	No	0
1663	OG-O	OG023-O	G	5	339	OG	OG023	O	normal copulation	Yes	No	0
1664	OG-O	OG023-O	O	1	340	OG	OG023	O	normal copulation	Yes	No	0
1665	OG-O	OG023-O	O	2	NA	OG	OG023	O	no interest	No	NA	0
1666	OG-O	OG023-O	O	3	340	OG	OG023	O	normal copulation	Yes	No	0
1667	OG-O	OG023-O	O	4	340	OG	OG023	O	normal copulation	Yes	No	0
1668	OG-O	OG023-O	O	5	340	OG	OG023	O	normal copulation	Yes	No	0
1669	OG-G	OG024-G	G	1	341	OG	OG024	G	normal copulation	Yes	No	0
1670	OG-G	OG024-G	G	2	341	OG	OG024	G	normal copulation	Yes	No	0
1671	OG-G	OG024-G	G	3	341	OG	OG024	G	normal copulation	Yes	No	0
1672	OG-G	OG024-G	G	4	341	OG	OG024	G	normal copulation	Yes	No	0
1673	OG-G	OG024-G	G	5	341	OG	OG024	G	normal copulation	Yes	No	0
1674	OG-G	OG024-G	O	1	342	OG	OG024	G	normal copulation	Yes	No	0
1675	OG-G	OG024-G	O	2	342	OG	OG024	G	normal copulation	Yes	No	0
1676	OG-G	OG024-G	O	3	342	OG	OG024	G	normal copulation	Yes	No	0
1677	OG-G	OG024-G	O	4	342	OG	OG024	G	normal copulation	Yes	No	0
1678	OG-G	OG024-G	O	5	342	OG	OG024	G	normal copulation	Yes	No	0
1679	OG-O	OG025-O	G	1	343	OG	OG025	O	display	No	Yes	0.8
1680	OG-O	OG025-O	G	2	NA	OG	OG025	O	no interest	No	NA	0.8
1681	OG-O	OG025-O	G	3	343	OG	OG025	O	display	No	Yes	0.8
1682	OG-O	OG025-O	G	4	NA	OG	OG025	O	no interest	No	NA	0.8
1683	OG-O	OG025-O	G	5	343	OG	OG025	O	normal copulation	Yes	No	0.8
1684	OG-O	OG025-O	G	6	343	OG	OG025	O	no arrest	No	Yes	0.8
1685	OG-O	OG025-O	G	7	NA	OG	OG025	O	no interest	No	NA	0.8
1686	OG-O	OG025-O	G	8	343	OG	OG025	O	display	No	Yes	0.8
1687	OG-O	OG025-O	O	1	344	OG	OG025	O	display	No	Yes	1
1688	OG-O	OG025-O	O	2	NA	OG	OG025	O	no interest	No	NA	1
1689	OG-O	OG025-O	O	3	NA	OG	OG025	O	no interest	No	NA	1
1690	OG-O	OG025-O	O	4	NA	OG	OG025	O	no interest	No	NA	1
1691	OG-O	OG025-O	O	5	NA	OG	OG025	O	no interest	No	NA	1
1692	OG-O	OG025-O	O	6	NA	OG	OG025	O	no interest	No	NA	1
1693	OG-O	OG025-O	O	7	NA	OG	OG025	O	no interest	No	NA	1
1694	OG-G	OG026-G	G	1	NA	OG	OG026	G	no interest	No	NA	0
1695	OG-G	OG026-G	G	2	345	OG	OG026	G	normal copulation	Yes	No	0
1696	OG-G	OG026-G	G	3	345	OG	OG026	G	normal copulation	Yes	No	0
1697	OG-G	OG026-G	G	4	NA	OG	OG026	G	no interest	No	NA	0
1698	OG-G	OG026-G	G	5	NA	OG	OG026	G	no interest	No	NA	0
1699	OG-G	OG026-G	O	1	346	OG	OG026	G	normal copulation	Yes	No	0
1700	OG-G	OG026-G	O	2	346	OG	OG026	G	normal copulation	Yes	No	0
1701	OG-G	OG026-G	O	3	346	OG	OG026	G	normal copulation	Yes	No	0
1702	OG-G	OG026-G	O	4	346	OG	OG026	G	normal copulation	Yes	No	0
1703	OG-G	OG026-G	O	5	346	OG	OG026	G	normal copulation	Yes	No	0
1704	OG-O	OG027-O	G	1	347	OG	OG027	O	normal copulation	Yes	No	0
1705	OG-O	OG027-O	G	2	347	OG	OG027	O	normal copulation	Yes	No	0
1706	OG-O	OG027-O	G	3	347	OG	OG027	O	normal copulation	Yes	No	0
1707	OG-O	OG027-O	G	4	347	OG	OG027	O	normal copulation	Yes	No	0
1708	OG-O	OG027-O	G	5	347	OG	OG027	O	normal copulation	Yes	No	0
1709	OG-O	OG027-O	O	1	348	OG	OG027	O	normal copulation	Yes	No	0
1710	OG-O	OG027-O	O	2	348	OG	OG027	O	normal copulation	Yes	No	0
1711	OG-O	OG027-O	O	3	348	OG	OG027	O	normal copulation	Yes	No	0
1712	OG-O	OG027-O	O	4	348	OG	OG027	O	normal copulation	Yes	No	0
1713	OG-O	OG027-O	O	5	348	OG	OG027	O	normal copulation	Yes	No	0
1714	OG-O	OG029-O	G	1	349	OG	OG029	O	display	No	Yes	1
1715	OG-O	OG029-O	G	2	349	OG	OG029	O	display	No	Yes	1
1716	OG-O	OG029-O	G	3	349	OG	OG029	O	display	No	Yes	1
1717	OG-O	OG029-O	G	4	NA	OG	OG029	O	no interest	No	NA	1
1718	OG-O	OG029-O	O	1	NA	OG	OG029	O	no interest	No	NA	0
1719	OG-O	OG029-O	O	2	350	OG	OG029	O	normal copulation	Yes	No	0
1720	OG-O	OG029-O	O	3	350	OG	OG029	O	normal copulation	Yes	No	0
1721	OG-O	OG029-O	O	4	NA	OG	OG029	O	no interest	No	NA	0
1722	OG-G	OG030-G	G	1	351	OG	OG030	G	normal copulation	Yes	No	0
1723	OG-G	OG030-G	G	2	351	OG	OG030	G	normal copulation	Yes	No	0
1724	OG-G	OG030-G	G	3	NA	OG	OG030	G	no interest	No	NA	0
1725	OG-G	OG030-G	G	4	351	OG	OG030	G	normal copulation	Yes	No	0
1726	OG-G	OG030-G	G	5	351	OG	OG030	G	normal copulation	Yes	No	0
1727	OG-G	OG030-G	O	1	352	OG	OG030	G	normal copulation	Yes	No	0
1728	OG-G	OG030-G	O	2	352	OG	OG030	G	normal copulation	Yes	No	0
1729	OG-G	OG030-G	O	3	352	OG	OG030	G	normal copulation	Yes	No	0
1730	OG-G	OG030-G	O	4	352	OG	OG030	G	normal copulation	Yes	No	0
1731	OG-G	OG030-G	O	5	352	OG	OG030	G	normal copulation	Yes	No	0
1732	OG-O	OG031-O	G	1	353	OG	OG031	O	normal copulation	Yes	No	0
1733	OG-O	OG031-O	G	2	353	OG	OG031	O	normal copulation	Yes	No	0
1734	OG-O	OG031-O	G	3	353	OG	OG031	O	normal copulation	Yes	No	0
1735	OG-O	OG031-O	G	4	353	OG	OG031	O	normal copulation	Yes	No	0
1736	OG-O	OG031-O	G	5	NA	OG	OG031	O	no interest	No	NA	0
1737	OG-O	OG031-O	O	1	354	OG	OG031	O	normal copulation	Yes	No	0
1738	OG-O	OG031-O	O	2	354	OG	OG031	O	normal copulation	Yes	No	0
1739	OG-O	OG031-O	O	3	354	OG	OG031	O	normal copulation	Yes	No	0
1740	OG-O	OG031-O	O	4	354	OG	OG031	O	normal copulation	Yes	No	0
1741	OG-O	OG031-O	O	5	354	OG	OG031	O	normal copulation	Yes	No	0
1742	OG-G	OG032-G	G	1	355	OG	OG032	G	normal copulation	Yes	No	0
1743	OG-G	OG032-G	G	2	355	OG	OG032	G	normal copulation	Yes	No	0
1744	OG-G	OG032-G	G	3	355	OG	OG032	G	normal copulation	Yes	No	0
1745	OG-G	OG032-G	G	4	355	OG	OG032	G	normal copulation	Yes	No	0
1746	OG-G	OG032-G	G	5	355	OG	OG032	G	normal copulation	Yes	No	0
1747	OG-G	OG032-G	O	1	NA	OG	OG032	G	no interest	No	NA	0
1748	OG-G	OG032-G	O	2	356	OG	OG032	G	normal copulation	Yes	No	0
1749	OG-G	OG032-G	O	3	356	OG	OG032	G	normal copulation	Yes	No	0
1750	OG-G	OG032-G	O	4	356	OG	OG032	G	normal copulation	Yes	No	0
1751	OG-G	OG032-G	O	5	356	OG	OG032	G	normal copulation	Yes	No	0
1752	OG-O	OG033-O	G	1	357	OG	OG033	O	normal copulation	Yes	No	0
1753	OG-O	OG033-O	G	2	NA	OG	OG033	O	no interest	No	NA	0
1754	OG-O	OG033-O	G	3	357	OG	OG033	O	normal copulation	Yes	No	0
1755	OG-O	OG033-O	G	4	NA	OG	OG033	O	no interest	No	NA	0
1756	OG-O	OG033-O	G	5	357	OG	OG033	O	normal copulation	Yes	No	0
1757	OG-O	OG033-O	O	1	NA	OG	OG033	O	no interest	No	NA	0
1758	OG-O	OG033-O	O	2	358	OG	OG033	O	normal copulation	Yes	No	0
1759	OG-O	OG033-O	O	3	NA	OG	OG033	O	no interest	No	NA	0
1760	OG-O	OG033-O	O	4	NA	OG	OG033	O	no interest	No	NA	0
1761	OG-O	OG033-O	O	5	NA	OG	OG033	O	no interest	No	NA	0
1762	OG-O	OG035-O	G	1	359	OG	OG035	O	normal copulation	Yes	No	0
1763	OG-O	OG035-O	G	2	359	OG	OG035	O	normal copulation	Yes	No	0
1764	OG-O	OG035-O	G	3	359	OG	OG035	O	normal copulation	Yes	No	0
1765	OG-O	OG035-O	G	4	359	OG	OG035	O	normal copulation	Yes	No	0
1766	OG-O	OG035-O	G	5	359	OG	OG035	O	normal copulation	Yes	No	0
1767	OG-O	OG035-O	O	1	360	OG	OG035	O	normal copulation	Yes	No	0
1768	OG-O	OG035-O	O	2	360	OG	OG035	O	normal copulation	Yes	No	0
1769	OG-O	OG035-O	O	3	360	OG	OG035	O	normal copulation	Yes	No	0
1770	OG-O	OG035-O	O	4	360	OG	OG035	O	normal copulation	Yes	No	0
1771	OG-O	OG035-O	O	5	360	OG	OG035	O	normal copulation	Yes	No	0
1772	OG-G	OG036-G	G	1	NA	OG	OG036	G	no interest	No	NA	0
1773	OG-G	OG036-G	G	2	361	OG	OG036	G	normal copulation	Yes	No	0
1774	OG-G	OG036-G	G	3	361	OG	OG036	G	normal copulation	Yes	No	0
1775	OG-G	OG036-G	G	4	361	OG	OG036	G	normal copulation	Yes	No	0
1776	OG-G	OG036-G	G	5	361	OG	OG036	G	normal copulation	Yes	No	0
1777	OG-G	OG036-G	O	1	362	OG	OG036	G	normal copulation	Yes	No	0
1778	OG-G	OG036-G	O	2	NA	OG	OG036	G	no interest	No	NA	0
1779	OG-G	OG036-G	O	3	362	OG	OG036	G	normal copulation	Yes	No	0
1780	OG-G	OG036-G	O	4	362	OG	OG036	G	normal copulation	Yes	No	0
1781	OG-G	OG036-G	O	5	362	OG	OG036	G	normal copulation	Yes	No	0
1782	OG-O	OG037-O	G	1	363	OG	OG037	O	normal copulation	Yes	No	0
1783	OG-O	OG037-O	G	2	363	OG	OG037	O	normal copulation	Yes	No	0
1784	OG-O	OG037-O	G	3	NA	OG	OG037	O	no interest	No	NA	0
1785	OG-O	OG037-O	G	4	363	OG	OG037	O	normal copulation	Yes	No	0
1786	OG-O	OG037-O	G	5	363	OG	OG037	O	normal copulation	Yes	No	0
1787	OG-O	OG037-O	O	1	NA	OG	OG037	O	no interest	No	NA	0
1788	OG-O	OG037-O	O	2	364	OG	OG037	O	normal copulation	Yes	No	0
1789	OG-O	OG037-O	O	3	364	OG	OG037	O	normal copulation	Yes	No	0
1790	OG-O	OG037-O	O	4	NA	OG	OG037	O	no interest	No	NA	0
1791	OG-O	OG037-O	O	5	NA	OG	OG037	O	no interest	No	NA	0
1792	OG-G	OG040-G	G	1	365	OG	OG040	G	normal copulation	Yes	No	0.2
1793	OG-G	OG040-G	G	2	365	OG	OG040	G	display	No	Yes	0.2
1794	OG-G	OG040-G	G	3	365	OG	OG040	G	normal copulation	Yes	No	0.2
1795	OG-G	OG040-G	G	4	365	OG	OG040	G	normal copulation	Yes	No	0.2
1796	OG-G	OG040-G	G	5	365	OG	OG040	G	normal copulation	Yes	No	0.2
1797	OG-G	OG040-G	O	1	366	OG	OG040	G	normal copulation	Yes	No	0
1798	OG-G	OG040-G	O	2	366	OG	OG040	G	normal copulation	Yes	No	0
1799	OG-G	OG040-G	O	3	366	OG	OG040	G	normal copulation	Yes	No	0
1800	OG-G	OG040-G	O	4	366	OG	OG040	G	normal copulation	Yes	No	0
1801	OG-G	OG040-G	O	5	366	OG	OG040	G	normal copulation	Yes	No	0
1802	OG-O	OG041-O	G	1	367	OG	OG041	O	normal copulation	Yes	No	0
1803	OG-O	OG041-O	G	2	367	OG	OG041	O	normal copulation	Yes	No	0
1804	OG-O	OG041-O	G	3	367	OG	OG041	O	normal copulation	Yes	No	0
1805	OG-O	OG041-O	G	4	367	OG	OG041	O	normal copulation	Yes	No	0
1806	OG-O	OG041-O	G	5	NA	OG	OG041	O	no interest	No	NA	0
1807	OG-O	OG041-O	O	1	368	OG	OG041	O	normal copulation	Yes	No	0
1808	OG-O	OG041-O	O	2	368	OG	OG041	O	normal copulation	Yes	No	0
1809	OG-O	OG041-O	O	3	368	OG	OG041	O	normal copulation	Yes	No	0
1810	OG-O	OG041-O	O	4	368	OG	OG041	O	normal copulation	Yes	No	0
1811	OG-O	OG041-O	O	5	368	OG	OG041	O	normal copulation	Yes	No	0
1812	OG-G	OG042-G	G	1	369	OG	OG042	G	normal copulation	Yes	No	0
1813	OG-G	OG042-G	G	2	369	OG	OG042	G	normal copulation	Yes	No	0
1814	OG-G	OG042-G	G	3	369	OG	OG042	G	normal copulation	Yes	No	0
1815	OG-G	OG042-G	G	4	369	OG	OG042	G	normal copulation	Yes	No	0
1816	OG-G	OG042-G	G	5	369	OG	OG042	G	normal copulation	Yes	No	0
1817	OG-G	OG042-G	O	1	370	OG	OG042	G	normal copulation	Yes	No	0
1818	OG-G	OG042-G	O	2	370	OG	OG042	G	normal copulation	Yes	No	0
1819	OG-G	OG042-G	O	3	370	OG	OG042	G	normal copulation	Yes	No	0
1820	OG-G	OG042-G	O	4	370	OG	OG042	G	normal copulation	Yes	No	0
1821	OG-G	OG042-G	O	5	370	OG	OG042	G	normal copulation	Yes	No	0
1822	OG-O	OG043-O	G	1	371	OG	OG043	O	normal copulation	Yes	No	0.166667
1823	OG-O	OG043-O	G	2	371	OG	OG043	O	normal copulation	Yes	No	0.166667
1824	OG-O	OG043-O	G	3	371	OG	OG043	O	display	No	Yes	0.166667
1825	OG-O	OG043-O	G	4	NA	OG	OG043	O	no interest	No	NA	0.166667
1826	OG-O	OG043-O	G	5	NA	OG	OG043	O	no interest	No	NA	0.166667
1827	OG-O	OG043-O	G	6	NA	OG	OG043	O	no interest	No	NA	0.166667
1828	OG-O	OG043-O	G	7	371	OG	OG043	O	normal copulation	Yes	No	0.166667
1829	OG-O	OG043-O	G	8	371	OG	OG043	O	normal copulation	Yes	No	0.166667
1830	OG-O	OG043-O	G	9	371	OG	OG043	O	normal copulation	Yes	No	0.166667
1831	OG-O	OG043-O	G	10	NA	OG	OG043	O	no interest	No	NA	0.166667
1832	OG-O	OG043-O	O	1	NA	OG	OG043	O	no interest	No	NA	0
1833	OG-O	OG043-O	O	2	NA	OG	OG043	O	no interest	No	NA	0
1834	OG-O	OG043-O	O	3	372	OG	OG043	O	normal copulation	Yes	No	0
1835	OG-O	OG043-O	O	4	372	OG	OG043	O	normal copulation	Yes	No	0
1836	OG-O	OG043-O	O	5	NA	OG	OG043	O	no interest	No	NA	0
1837	OG-O	OG043-O	O	6	NA	OG	OG043	O	no interest	No	NA	0
1838	OG-O	OG043-O	O	7	372	OG	OG043	O	normal copulation	Yes	No	0
1839	OG-O	OG043-O	O	8	372	OG	OG043	O	normal copulation	Yes	No	0
1840	OG-O	OG043-O	O	9	372	OG	OG043	O	normal copulation	Yes	No	0
1841	OG-G	OG044-G	G	1	373	OG	OG044	G	normal copulation	Yes	No	0.4
1842	OG-G	OG044-G	G	2	373	OG	OG044	G	display	No	Yes	0.4
1843	OG-G	OG044-G	G	3	373	OG	OG044	G	display	No	Yes	0.4
1844	OG-G	OG044-G	G	4	373	OG	OG044	G	normal copulation	Yes	No	0.4
1845	OG-G	OG044-G	G	5	373	OG	OG044	G	normal copulation	Yes	No	0.4
1846	OG-G	OG044-G	O	1	374	OG	OG044	G	normal copulation	Yes	No	0
1847	OG-G	OG044-G	O	2	374	OG	OG044	G	normal copulation	Yes	No	0
1848	OG-G	OG044-G	O	3	374	OG	OG044	G	normal copulation	Yes	No	0
1849	OG-G	OG044-G	O	4	374	OG	OG044	G	normal copulation	Yes	No	0
1850	OG-G	OG044-G	O	5	374	OG	OG044	G	normal copulation	Yes	No	0
1851	OG-O	OG047-O	G	1	375	OG	OG047	O	normal copulation	Yes	No	0.5
1852	OG-O	OG047-O	G	2	375	OG	OG047	O	display	No	Yes	0.5
1853	OG-O	OG047-O	G	3	NA	OG	OG047	O	no interest	No	NA	0.5
1854	OG-O	OG047-O	O	1	NA	OG	OG047	O	no interest	No	NA	1
1855	OG-O	OG047-O	O	2	NA	OG	OG047	O	no interest	No	NA	1
1856	OG-O	OG047-O	O	3	376	OG	OG047	O	display	No	Yes	1
1857	OG-G	OG050-G	G	1	377	OG	OG050	G	normal copulation	Yes	No	0.2
1858	OG-G	OG050-G	G	2	377	OG	OG050	G	display	No	Yes	0.2
1859	OG-G	OG050-G	G	3	377	OG	OG050	G	normal copulation	Yes	No	0.2
1860	OG-G	OG050-G	G	4	377	OG	OG050	G	normal copulation	Yes	No	0.2
1861	OG-G	OG050-G	G	5	377	OG	OG050	G	normal copulation	Yes	No	0.2
1862	OG-G	OG050-G	O	1	378	OG	OG050	G	normal copulation	Yes	No	0
1863	OG-G	OG050-G	O	2	378	OG	OG050	G	normal copulation	Yes	No	0
1864	OG-G	OG050-G	O	3	378	OG	OG050	G	normal copulation	Yes	No	0
1865	OG-G	OG050-G	O	4	378	OG	OG050	G	normal copulation	Yes	No	0
1866	OG-G	OG050-G	O	5	378	OG	OG050	G	normal copulation	Yes	No	0
1867	OG-O	OG051-O	G	1	379	OG	OG051	O	normal copulation	Yes	No	0.4
1868	OG-O	OG051-O	G	2	379	OG	OG051	O	normal copulation	Yes	No	0.4
1869	OG-O	OG051-O	G	3	379	OG	OG051	O	normal copulation	Yes	No	0.4
1870	OG-O	OG051-O	G	4	379	OG	OG051	O	display	No	Yes	0.4
1871	OG-O	OG051-O	G	5	379	OG	OG051	O	display	No	Yes	0.4
1872	OG-O	OG051-O	O	1	380	OG	OG051	O	normal copulation	Yes	No	0
1873	OG-O	OG051-O	O	2	380	OG	OG051	O	normal copulation	Yes	No	0
1874	OG-O	OG051-O	O	3	NA	OG	OG051	O	no interest	No	NA	0
1875	OG-O	OG051-O	O	4	NA	OG	OG051	O	no interest	No	NA	0
1876	OG-O	OG051-O	O	5	380	OG	OG051	O	normal copulation	Yes	No	0
1877	OG-O	OG053-O	G	1	381	OG	OG053	O	normal copulation	Yes	No	0.25
1878	OG-O	OG053-O	G	2	381	OG	OG053	O	normal copulation	Yes	No	0.25
1879	OG-O	OG053-O	G	3	381	OG	OG053	O	normal copulation	Yes	No	0.25
1880	OG-O	OG053-O	G	4	381	OG	OG053	O	display	No	Yes	0.25
1881	OG-O	OG053-O	G	5	NA	OG	OG053	O	no interest	No	NA	0.25
1882	OG-O	OG053-O	O	1	382	OG	OG053	O	normal copulation	Yes	No	0
1883	OG-O	OG053-O	O	2	382	OG	OG053	O	normal copulation	Yes	No	0
1884	OG-O	OG053-O	O	3	382	OG	OG053	O	normal copulation	Yes	No	0
1885	OG-O	OG053-O	O	4	382	OG	OG053	O	normal copulation	Yes	No	0
1886	OG-O	OG053-O	O	5	382	OG	OG053	O	normal copulation	Yes	No	0
1887	OG-G	OG054-G	G	1	383	OG	OG054	G	no arrest	No	Yes	0.25
1888	OG-G	OG054-G	G	2	383	OG	OG054	G	normal copulation	Yes	No	0.25
1889	OG-G	OG054-G	G	3	NA	OG	OG054	G	no interest	No	NA	0.25
1890	OG-G	OG054-G	G	4	383	OG	OG054	G	normal copulation	Yes	No	0.25
1891	OG-G	OG054-G	G	5	383	OG	OG054	G	normal copulation	Yes	No	0.25
1892	OG-G	OG054-G	O	1	384	OG	OG054	G	normal copulation	Yes	No	0.2
1893	OG-G	OG054-G	O	2	384	OG	OG054	G	normal copulation	Yes	No	0.2
1894	OG-G	OG054-G	O	3	384	OG	OG054	G	normal copulation	Yes	No	0.2
1895	OG-G	OG054-G	O	4	384	OG	OG054	G	no arrest	No	Yes	0.2
1896	OG-G	OG054-G	O	5	384	OG	OG054	G	normal copulation	Yes	No	0.2
1897	OG-O	OG057-O	G	1	NA	OG	OG057	O	no interest	No	NA	0.4
1898	OG-O	OG057-O	G	2	385	OG	OG057	O	normal copulation	Yes	No	0.4
1899	OG-O	OG057-O	G	3	385	OG	OG057	O	normal copulation	Yes	No	0.4
1900	OG-O	OG057-O	G	4	385	OG	OG057	O	no arrest	No	Yes	0.4
1901	OG-O	OG057-O	G	5	NA	OG	OG057	O	no interest	No	NA	0.4
1902	OG-O	OG057-O	G	6	385	OG	OG057	O	display	No	Yes	0.4
1903	OG-O	OG057-O	G	7	385	OG	OG057	O	normal copulation	Yes	No	0.4
1904	OG-O	OG057-O	G	8	NA	OG	OG057	O	no interest	No	NA	0.4
1905	OG-O	OG057-O	O	1	386	OG	OG057	O	normal copulation	Yes	No	0
1906	OG-O	OG057-O	O	2	386	OG	OG057	O	normal copulation	Yes	No	0
1907	OG-O	OG057-O	O	3	386	OG	OG057	O	normal copulation	Yes	No	0
1908	OG-O	OG057-O	O	4	386	OG	OG057	O	normal copulation	Yes	No	0
1909	OG-O	OG057-O	O	5	386	OG	OG057	O	normal copulation	Yes	No	0
1910	OG-O	OG057-O	O	6	NA	OG	OG057	O	no interest	No	NA	0
1911	OG-O	OG057-O	O	7	386	OG	OG057	O	normal copulation	Yes	No	0
1912	OG-O	OG057-O	O	8	386	OG	OG057	O	normal copulation	Yes	No	0
1913	OG-G	OG058-G	G	1	387	OG	OG058	G	normal copulation	Yes	No	0
1914	OG-G	OG058-G	G	2	387	OG	OG058	G	normal copulation	Yes	No	0
1915	OG-G	OG058-G	G	3	387	OG	OG058	G	normal copulation	Yes	No	0
1916	OG-G	OG058-G	G	4	387	OG	OG058	G	normal copulation	Yes	No	0
1917	OG-G	OG058-G	G	5	387	OG	OG058	G	normal copulation	Yes	No	0
1918	OG-G	OG058-G	O	1	388	OG	OG058	G	normal copulation	Yes	No	0
1919	OG-G	OG058-G	O	2	388	OG	OG058	G	normal copulation	Yes	No	0
1920	OG-G	OG058-G	O	3	388	OG	OG058	G	normal copulation	Yes	No	0
1921	OG-G	OG058-G	O	4	388	OG	OG058	G	normal copulation	Yes	No	0
1922	OG-G	OG058-G	O	5	388	OG	OG058	G	normal copulation	Yes	No	0
1923	OG-G	OG060-G	G	1	389	OG	OG060	G	normal copulation	Yes	No	0
1924	OG-G	OG060-G	G	2	389	OG	OG060	G	normal copulation	Yes	No	0
1925	OG-G	OG060-G	G	3	389	OG	OG060	G	normal copulation	Yes	No	0
1926	OG-G	OG060-G	O	1	390	OG	OG060	G	normal copulation	Yes	No	0
1927	OG-G	OG060-G	O	2	390	OG	OG060	G	normal copulation	Yes	No	0
1928	OG-G	OG060-G	O	3	390	OG	OG060	G	normal copulation	Yes	No	0
1929	OG-O	OG061-O	G	1	NA	OG	OG061	O	no interest	No	NA	0.333333
1930	OG-O	OG061-O	G	2	391	OG	OG061	O	normal copulation	Yes	No	0.333333
1931	OG-O	OG061-O	G	3	391	OG	OG061	O	normal copulation	Yes	No	0.333333
1932	OG-O	OG061-O	G	4	NA	OG	OG061	O	no interest	No	NA	0.333333
1933	OG-O	OG061-O	G	5	391	OG	OG061	O	no arrest	No	Yes	0.333333
1934	OG-O	OG061-O	O	1	392	OG	OG061	O	normal copulation	Yes	No	0
1935	OG-O	OG061-O	O	2	392	OG	OG061	O	normal copulation	Yes	No	0
1936	OG-O	OG061-O	O	3	392	OG	OG061	O	normal copulation	Yes	No	0
1937	OG-O	OG061-O	O	4	NA	OG	OG061	O	no interest	No	NA	0
1938	OG-O	OG061-O	O	5	NA	OG	OG061	O	no interest	No	NA	0
1939	OG-O	OG065-O	G	1	393	OG	OG065	O	normal copulation	Yes	No	0
1940	OG-O	OG065-O	G	2	NA	OG	OG065	O	no interest	No	NA	0
1941	OG-O	OG065-O	G	3	393	OG	OG065	O	normal copulation	Yes	No	0
1942	OG-O	OG065-O	G	4	393	OG	OG065	O	normal copulation	Yes	No	0
1943	OG-O	OG065-O	G	5	NA	OG	OG065	O	no interest	No	NA	0
1944	OG-O	OG065-O	O	1	NA	OG	OG065	O	no interest	No	NA	0
1945	OG-O	OG065-O	O	2	394	OG	OG065	O	normal copulation	Yes	No	0
1946	OG-O	OG065-O	O	3	NA	OG	OG065	O	no interest	No	NA	0
1947	OG-O	OG065-O	O	4	394	OG	OG065	O	normal copulation	Yes	No	0
1948	OG-O	OG065-O	O	5	394	OG	OG065	O	normal copulation	Yes	No	0
1949	OG-G	OG068-G	G	1	395	OG	OG068	G	normal copulation	Yes	No	0
1950	OG-G	OG068-G	G	2	395	OG	OG068	G	normal copulation	Yes	No	0
1951	OG-G	OG068-G	G	3	395	OG	OG068	G	normal copulation	Yes	No	0
1952	OG-G	OG068-G	G	4	395	OG	OG068	G	normal copulation	Yes	No	0
1953	OG-G	OG068-G	G	5	NA	OG	OG068	G	no interest	No	NA	0
1954	OG-G	OG068-G	O	1	396	OG	OG068	G	normal copulation	Yes	No	0.2
1955	OG-G	OG068-G	O	2	396	OG	OG068	G	no arrest	No	Yes	0.2
1956	OG-G	OG068-G	O	3	396	OG	OG068	G	normal copulation	Yes	No	0.2
1957	OG-G	OG068-G	O	4	396	OG	OG068	G	normal copulation	Yes	No	0.2
1958	OG-G	OG068-G	O	5	396	OG	OG068	G	normal copulation	Yes	No	0.2
1959	OG-O	OG069-O	G	1	397	OG	OG069	O	normal copulation	Yes	No	0
1960	OG-O	OG069-O	G	2	397	OG	OG069	O	normal copulation	Yes	No	0
1961	OG-O	OG069-O	G	3	397	OG	OG069	O	normal copulation	Yes	No	0
1962	OG-O	OG069-O	G	4	397	OG	OG069	O	normal copulation	Yes	No	0
1963	OG-O	OG069-O	G	5	NA	OG	OG069	O	no interest	No	NA	0
1964	OG-O	OG069-O	O	1	NA	OG	OG069	O	no interest	No	NA	0
1965	OG-O	OG069-O	O	2	398	OG	OG069	O	normal copulation	Yes	No	0
1966	OG-O	OG069-O	O	3	NA	OG	OG069	O	no interest	No	NA	0
1967	OG-O	OG069-O	O	4	398	OG	OG069	O	normal copulation	Yes	No	0
1968	OG-O	OG069-O	O	5	398	OG	OG069	O	normal copulation	Yes	No	0
1969	OG-G	OG072-G	G	1	399	OG	OG072	G	normal copulation	Yes	No	0
1970	OG-G	OG072-G	G	2	399	OG	OG072	G	normal copulation	Yes	No	0
1971	OG-G	OG072-G	G	3	399	OG	OG072	G	normal copulation	Yes	No	0
1972	OG-G	OG072-G	G	4	399	OG	OG072	G	normal copulation	Yes	No	0
1973	OG-G	OG072-G	G	5	399	OG	OG072	G	normal copulation	Yes	No	0
1974	OG-G	OG072-G	O	1	400	OG	OG072	G	normal copulation	Yes	No	0
1975	OG-G	OG072-G	O	2	400	OG	OG072	G	normal copulation	Yes	No	0
1976	OG-G	OG072-G	O	3	400	OG	OG072	G	normal copulation	Yes	No	0
1977	OG-G	OG072-G	O	4	400	OG	OG072	G	normal copulation	Yes	No	0
1978	OG-G	OG072-G	O	5	400	OG	OG072	G	normal copulation	Yes	No	0
1979	OG-O	OG073-O	G	1	NA	OG	OG073	O	no interest	No	NA	0.5
1980	OG-O	OG073-O	G	2	401	OG	OG073	O	normal copulation	Yes	No	0.5
1981	OG-O	OG073-O	G	3	NA	OG	OG073	O	no interest	No	NA	0.5
1982	OG-O	OG073-O	G	4	NA	OG	OG073	O	no interest	No	NA	0.5
1983	OG-O	OG073-O	G	5	401	OG	OG073	O	no arrest	No	Yes	0.5
1984	OG-O	OG073-O	O	1	402	OG	OG073	O	normal copulation	Yes	No	0
1985	OG-O	OG073-O	O	2	402	OG	OG073	O	normal copulation	Yes	No	0
1986	OG-O	OG073-O	O	3	402	OG	OG073	O	normal copulation	Yes	No	0
1987	OG-O	OG073-O	O	4	402	OG	OG073	O	normal copulation	Yes	No	0
1988	OG-O	OG073-O	O	5	402	OG	OG073	O	normal copulation	Yes	No	0
1989	OG-G	OG074-G	G	1	584	OG	OG074	G	normal copulation	Yes	No	0
1990	OG-G	OG074-G	G	2	584	OG	OG074	G	normal copulation	Yes	No	0
1991	OG-G	OG074-G	G	3	NA	OG	OG074	G	no interest	No	NA	0
1992	OG-G	OG074-G	G	4	NA	OG	OG074	G	no interest	No	NA	0
1993	OG-G	OG074-G	G	5	NA	OG	OG074	G	no interest	No	NA	0
1994	OG-G	OG074-G	O	1	585	OG	OG074	G	normal copulation	Yes	No	0.2
1995	OG-G	OG074-G	O	2	585	OG	OG074	G	normal copulation	Yes	No	0.2
1996	OG-G	OG074-G	O	3	585	OG	OG074	G	normal copulation	Yes	No	0.2
1997	OG-G	OG074-G	O	4	585	OG	OG074	G	no arrest	No	Yes	0.2
1998	OG-G	OG074-G	O	5	585	OG	OG074	G	normal copulation	Yes	No	0.2
1999	OG-G	OG074-G	O	6	NA	OG	OG074	G	no interest	No	NA	0.2
[truncated: 923 more rows]
