# Supplementary material for: Quantitative Trait Locus Analysis of Mating Behavior and Male Sex Pheromones in Nasonia Wasps
Source: G3 (Bethesda). 2016 Mar 26;6(6):1549–62. doi: 10.1534/g3.116.029074 (PMC4889652; doi:10.1534/g3.116.029074)
Supplement: Supplemental Material [file supp_g3.116.029074_TableS7.xlsx]

## Sheet: Diao et al. Table S7
F2 hybrid male ID	Genotype at each SNP marker
	C1M1	C1M2	C1M3	C1M4	C1M5	C1M6	C1M7	C1M8	C1M9	C1M10	C1M11	C1M12	C1M13	C1M14	C1M15	C1M16	C1M17	C1M18	C1M19	C1M20	C1M21	C1M22	C2M1	C2M2	C2M3	C2M4	C2M5	C2M6	C2M7	C2M8	C2M9	C2M10	C2M11	C2M12	C2M13	C2M14	C2M15	C2M16	C2M17	C2M18	C2M19	C2M20	C2M21	C3M1	C3M2	C3M3	C3M4	C3M5	C3M6
GO001	O	O	O	G	G	G	G	G	G	G	G	G	G	G	G	G	G	G	O	O	O	O	O	O	O	O	O	O	O	G	G	G	G	G	G	G	G	G	G	G	G	O	O	O	O	O	O	O	O
GO002	G	G	G	G	G	G	G	G	G	G	G	G	G	G	G	G	G	G	O	O	O	O	O	O	O	O	O	O	O	O	O	O	O	O	O	O	O	O	O	O	O	G	G	G	G	G	G	G	O
GO003	G	G	G	G	G	G	G	G	G	G	G	O	G	O	O	O	O	O	O	O	O	O	G	G	G	G	G	G	G	G	G	G	G	G	G	G	G	G	G	G	G	O	O	G	G	G	G	G	G
GO004	G	G	G	G	G	G	O	O	O	O	O	O	O	G	G	G	G	G	G	G	G	G	O	O	O	O	O	O	O	O	G	G	G	G	G	G	G	G	G	G	G	O	O	O	O	O	O	O	O
GO005	O	O	O	O	O	O	O	O	O	O	O	O	O	O	O	O	O	O	O	O	O	O	G	G	G	G	G	G	G	G	G	G	G	G	G	G	G	G	G	G	G	G	G	G	G	G	G	G	G
GO006	O	O	O	O	O	O	O	O	O	O	O	O	O	O	O	O	O	O	O	O	O	O	G	G	G	G	G	G	G	G	G	G	G	G	G	G	G	G	G	G	G	G	G	G	G	G	G	G	G
GO007	G	NA	G	G	G	G	G	G	G	G	G	G	G	G	G	G	G	G	G	G	O	O	G	G	G	G	G	G	G	G	G	G	G	G	G	G	G	G	G	O	O	O	O	G	G	G	G	G	O
GO008	O	NA	O	G	G	NA	G	G	G	G	G	G	G	G	O	O	O	NA	O	O	O	NA	G	NA	NA	NA	G	O	O	O	O	O	O	NA	O	O	O	G	G	NA	G	G	G	O	O	O	O	O	O
GO009	O	O	O	G	G	G	G	G	G	G	G	G	G	G	O	O	O	O	O	O	O	O	G	G	G	G	G	G	G	G	G	G	G	G	G	G	G	G	G	G	G	G	G	O	O	O	G	G	G
GO010	O	O	O	O	O	O	O	O	O	O	O	O	O	O	O	O	O	O	O	O	O	O	O	G	G	G	G	G	G	G	G	G	G	G	G	G	G	G	G	G	G	G	G	O	O	O	O	O	G
GO011	O	O	O	G	G	G	G	G	G	G	G	G	G	G	G	G	G	G	G	G	G	G	G	G	G	G	G	G	G	O	O	O	O	O	O	O	O	O	O	O	O	O	O	O	O	O	O	O	O
GO012	G	G	G	G	G	O	O	O	O	O	O	O	O	O	O	O	O	O	O	O	G	G	G	G	G	G	G	G	G	G	O	O	O	O	O	O	G	G	G	G	G	G	G	O	O	O	O	O	O
GO013	G	G	G	G	G	G	G	G	G	G	G	G	G	G	G	G	G	G	G	G	G	G	O	O	O	O	O	O	O	O	O	O	O	O	O	O	O	O	O	O	O	G	G	G	G	G	G	G	G
GO014	O	NA	O	O	O	O	O	O	O	O	O	O	O	O	O	O	O	O	O	O	O	O	G	G	G	G	G	G	G	O	O	O	O	O	O	O	O	O	O	G	G	G	G	O	O	O	O	O	O
GO015	G	NA	G	O	O	O	O	O	O	O	O	O	O	O	O	O	O	O	O	O	O	O	O	O	O	O	O	O	O	O	O	O	O	O	O	O	O	O	O	NA	O	O	O	O	O	O	O	O	O
GO016	G	NA	G	G	G	NA	G	G	G	G	G	G	G	G	G	G	G	G	G	G	G	G	O	NA	O	O	O	O	O	O	O	O	O	NA	O	O	O	O	O	G	G	G	G	O	O	O	O	O	O
GO017	G	G	G	G	G	G	G	G	G	G	G	G	G	G	G	G	G	G	G	G	G	G	O	O	O	O	O	O	O	O	O	O	O	O	O	O	G	G	G	G	G	G	G	O	O	O	O	O	O
GO018	G	G	G	G	G	G	G	G	G	G	G	G	G	G	G	G	G	G	O	O	O	O	G	G	G	G	G	G	G	G	O	O	O	O	O	O	O	O	O	O	O	O	O	O	O	O	O	O	O
GO019	O	O	O	O	O	O	O	O	O	O	O	O	O	O	O	O	O	O	O	O	O	O	O	G	G	G	G	G	G	G	G	G	G	G	G	G	G	G	G	G	G	G	G	O	O	O	O	O	O
GO020	G	G	G	G	G	G	G	G	G	G	G	G	G	G	O	O	O	O	O	O	O	O	O	O	O	O	O	O	O	O	O	O	O	O	O	O	O	O	O	O	O	O	O	O	O	O	O	O	O
GO021	O	NA	O	G	G	G	G	G	G	G	G	G	G	O	O	O	O	O	O	O	O	O	G	G	G	G	G	O	O	O	O	O	O	O	O	O	O	O	O	O	O	O	O	O	O	O	O	O	O
GO022	G	G	G	G	G	O	O	O	O	O	O	G	O	G	G	G	G	G	G	G	G	G	O	O	O	O	O	O	O	O	O	O	O	O	O	O	O	O	O	O	O	O	O	O	O	O	O	O	O
GO023	G	NA	G	G	G	G	G	G	G	G	G	G	G	O	O	O	O	O	O	O	O	O	G	G	G	G	G	G	G	G	G	G	G	G	G	G	G	G	G	G	G	G	G	O	O	O	O	O	O
GO024	G	NA	G	G	G	NA	G	G	G	G	G	G	G	O	O	O	O	O	O	O	O	O	O	NA	O	O	O	O	O	O	G	G	G	G	G	G	G	G	G	G	G	G	G	G	G	G	G	G	G
GO025	O	O	O	O	O	O	O	O	O	O	O	O	O	O	O	O	O	O	O	O	O	O	G	G	G	G	G	G	G	G	G	G	G	G	G	G	G	G	G	G	G	G	O	O	O	G	G	G	G
GO026	O	O	O	G	G	G	G	G	G	G	G	G	G	O	O	O	O	O	O	O	O	O	O	O	O	O	O	O	O	O	O	O	O	O	O	O	O	O	O	O	O	O	O	G	G	G	G	G	G
GO027	O	O	G	G	G	G	G	G	G	G	G	G	G	G	G	G	G	G	G	G	G	G	O	O	O	O	O	G	G	G	G	G	G	G	G	G	G	G	G	G	G	G	G	O	O	O	O	O	O
GO028	G	G	O	O	O	O	O	O	O	O	O	O	O	O	O	O	O	O	O	O	O	O	G	G	G	G	G	G	G	G	G	G	G	G	G	G	G	G	G	G	G	O	O	O	O	O	O	O	O
GO029	G	G	G	G	G	G	G	G	G	G	G	G	G	G	G	G	G	G	G	G	G	G	O	O	O	G	G	G	G	G	G	G	G	G	G	G	G	G	G	G	G	O	O	G	G	G	G	G	O
GO030	G	G	G	G	G	G	G	G	G	G	G	G	G	G	G	G	G	G	G	G	G	G	O	O	O	O	O	O	O	O	O	O	O	O	O	G	G	G	G	G	G	G	G	O	O	O	G	G	G
GO031	O	NA	G	G	G	G	G	G	G	G	G	G	G	G	G	G	G	G	G	G	G	O	G	G	G	O	O	O	O	O	O	O	O	O	O	O	O	O	O	O	O	O	O	O	O	O	O	O	O
GO032	O	O	O	G	G	G	G	G	G	G	G	G	G	G	G	G	G	G	G	G	G	G	G	NA	G	G	G	O	O	O	O	O	O	O	O	G	G	G	G	G	G	G	G	G	G	O	O	O	O
GO033	O	O	O	O	O	G	G	G	G	G	G	G	G	G	G	G	G	G	G	G	G	G	G	G	G	O	O	O	O	O	O	O	O	O	O	O	O	O	O	O	O	O	O	G	G	G	G	G	G
GO034	O	O	O	O	O	O	O	O	O	O	O	O	O	O	G	G	G	G	G	G	G	G	O	O	O	O	O	O	G	G	G	G	G	G	G	G	G	G	G	G	G	G	O	G	G	G	G	G	G
GO035	O	O	G	G	G	G	G	G	G	G	G	G	G	G	G	G	G	G	G	G	G	G	O	O	O	O	O	O	O	O	O	O	O	O	O	O	O	O	O	G	O	G	G	G	G	G	G	G	G
GO036	G	G	G	G	G	G	G	G	G	G	G	G	G	G	G	G	G	G	G	G	G	G	O	O	O	O	O	O	O	O	G	G	G	G	G	G	G	G	G	G	G	G	G	O	O	O	O	O	O
GO037	G	G	O	O	O	O	O	O	O	O	O	G	O	G	G	G	G	G	G	G	G	G	G	G	G	G	G	G	G	G	G	G	G	G	G	G	G	G	G	G	G	G	G	O	O	O	O	O	G
GO038	G	G	G	G	G	G	G	G	G	G	G	G	G	G	G	G	G	G	G	O	O	O	G	G	G	G	G	G	G	G	G	O	O	O	O	O	G	G	G	G	G	G	G	O	O	O	O	O	O
GO039	G	G	G	G	G	G	G	G	G	O	O	O	O	O	O	O	O	O	O	O	O	O	G	G	G	G	G	G	G	G	G	G	G	G	G	G	G	G	G	G	G	G	G	G	G	G	G	G	G
GO040	G	NA	O	O	O	O	O	O	O	O	O	O	O	O	O	O	O	NA	O	O	O	O	G	NA	G	G	G	G	G	G	G	G	G	NA	G	G	G	G	G	NA	G	G	G	O	O	O	O	O	O
GO041	G	G	G	G	G	G	G	G	G	G	G	G	G	G	G	G	G	G	G	G	G	G	O	O	O	O	O	O	O	O	O	O	O	O	O	O	O	O	O	O	O	O	O	O	O	O	O	O	O
GO042	O	O	O	O	O	O	O	O	O	O	O	O	O	O	O	O	O	O	O	O	O	G	O	O	O	O	O	O	O	O	O	O	O	O	O	O	O	O	O	O	O	O	O	G	G	G	G	G	G
GO043	O	O	O	G	G	G	G	G	G	G	G	G	G	G	G	G	G	G	G	G	G	G	O	O	O	G	G	G	G	G	G	G	G	G	G	G	G	G	G	G	G	G	G	G	G	G	G	G	G
GO044	G	G	G	G	G	G	G	G	G	G	G	G	G	G	G	G	G	G	G	G	O	O	G	G	G	G	G	O	O	O	O	O	O	O	O	G	G	G	G	G	G	G	G	O	O	O	O	O	O
GO045	O	O	O	O	O	G	G	G	G	G	G	G	G	G	G	G	O	O	O	O	O	O	G	G	G	G	G	G	G	G	G	O	O	O	O	O	O	O	O	O	O	O	O	O	O	O	O	O	O
GO046	NA	NA	NA	NA	NA	NA	NA	NA	NA	NA	NA	NA	NA	NA	NA	NA	NA	NA	NA	NA	NA	NA	NA	NA	NA	NA	NA	NA	NA	NA	NA	NA	NA	NA	NA	NA	NA	NA	NA	NA	NA	NA	NA	NA	NA	NA	NA	NA	NA
GO047	O	O	O	G	G	G	G	G	G	G	G	G	G	G	O	O	O	O	O	O	O	O	G	G	G	G	G	G	G	G	G	G	G	G	G	G	G	G	G	G	G	G	G	G	G	G	G	G	G
GO048	O	O	O	O	O	O	O	O	O	O	O	O	O	O	O	O	O	O	G	G	G	G	G	G	G	O	O	O	O	O	O	O	O	O	O	O	O	O	O	O	O	O	G	O	O	O	O	O	O
GO049	O	O	O	O	O	O	O	O	O	O	O	O	O	O	O	O	O	NA	O	O	O	O	G	G	G	G	G	G	G	G	G	G	G	G	G	G	G	G	G	G	G	G	G	G	G	G	G	G	G
GO050	O	O	O	O	O	G	G	G	G	G	G	G	G	G	G	G	G	G	O	O	O	O	G	G	G	G	G	G	G	G	G	G	G	G	G	G	G	G	G	G	G	G	G	O	O	O	O	O	O
GO051	G	G	G	O	O	O	O	O	O	O	O	O	O	O	G	G	G	G	G	G	G	G	G	G	G	G	G	G	G	G	G	G	O	O	O	O	O	O	O	O	O	O	O	G	G	G	G	G	G
GO052	G	G	O	O	O	O	O	O	O	O	O	O	O	G	G	G	G	G	G	G	G	G	O	O	O	O	O	O	O	O	O	O	O	O	O	O	O	O	O	G	O	G	G	O	O	O	O	O	O
GO053	G	G	G	O	O	O	O	O	O	O	O	O	O	O	O	O	O	O	O	O	O	O	G	G	G	G	G	O	O	O	O	O	O	O	O	O	O	O	O	O	O	O	O	G	G	G	G	G	G
GO054	O	O	O	O	O	O	O	O	O	O	O	O	O	O	O	O	O	O	O	O	O	G	O	O	O	O	O	O	O	O	O	O	G	G	G	G	O	O	O	O	O	O	O	O	O	O	O	O	O
GO055	G	G	G	O	O	O	O	O	O	O	O	O	O	O	O	O	O	O	O	O	O	O	G	G	G	G	G	G	G	G	G	G	G	G	G	G	G	G	G	G	G	G	G	G	G	G	G	G	G
GO056	G	G	G	G	G	G	G	G	G	G	G	G	G	G	O	O	O	O	O	O	O	O	O	O	O	O	O	O	O	O	O	O	O	O	O	O	O	O	O	O	O	O	O	O	O	O	O	O	O
GO057	O	O	O	G	G	G	G	G	G	G	G	G	G	G	G	G	G	G	G	G	G	G	O	O	O	O	O	O	O	O	G	G	G	G	G	G	O	O	O	O	O	O	O	O	O	O	O	O	G
GO058	O	O	O	O	O	O	O	O	G	G	G	G	G	G	G	G	G	G	G	G	G	G	G	O	O	O	O	O	O	O	O	O	O	O	O	O	O	O	O	G	O	G	G	G	G	G	G	G	G
GO059	G	G	G	G	G	G	G	G	G	G	G	G	G	G	G	G	G	G	G	G	O	O	O	O	O	O	O	G	G	G	G	G	G	G	G	G	G	G	G	G	G	O	O	O	O	O	O	O	O
GO060	O	O	O	O	O	O	O	O	O	O	O	O	O	O	O	O	O	O	O	O	G	G	O	O	G	G	G	G	G	G	G	G	G	G	G	G	G	G	G	G	G	G	G	G	G	G	G	G	G
GO061	O	O	O	O	O	O	O	O	O	O	O	O	O	O	O	O	O	O	O	O	O	O	G	G	G	O	O	O	O	O	O	O	O	O	O	O	O	O	O	O	O	G	G	G	G	G	G	G	G
GO062	O	O	O	G	G	G	G	G	G	G	G	G	G	G	G	G	G	G	G	G	G	G	G	G	G	G	G	G	O	O	O	O	O	O	G	G	G	G	G	G	G	G	G	G	G	G	G	G	O
GO063	G	G	G	G	G	G	G	G	G	G	G	G	G	G	G	G	G	G	G	G	G	G	O	O	O	O	O	O	O	O	O	O	O	O	O	O	O	O	O	O	O	O	O	G	G	G	G	G	G
GO064	G	NA	G	G	G	G	G	G	G	G	G	G	G	G	G	G	G	G	G	G	G	G	G	NA	G	G	G	G	G	G	O	O	O	O	O	O	O	O	O	O	O	G	G	G	G	G	G	G	O
GO065	G	G	G	O	O	O	O	O	O	O	O	O	O	O	O	O	O	O	O	O	O	O	O	O	O	O	O	G	G	G	G	G	G	G	G	G	G	G	G	G	G	O	O	O	O	O	O	O	G
GO066	G	G	G	G	G	G	G	G	NA	G	G	G	G	G	G	G	G	G	O	O	O	O	G	G	G	NA	G	O	O	O	O	O	O	O	O	G	G	G	G	G	G	G	G	G	G	G	G	G	G
GO067	G	G	G	G	G	G	O	O	O	O	O	O	O	O	O	O	O	O	O	O	O	O	G	G	G	G	G	G	G	G	G	G	G	G	G	G	G	G	G	G	G	G	G	O	O	O	O	O	O
GO068	G	G	G	G	G	G	G	G	G	G	G	G	G	O	O	O	O	O	O	O	O	O	O	O	O	G	G	G	G	G	G	G	G	G	G	G	G	O	O	O	O	O	O	O	O	O	O	O	O
GO069	O	O	O	O	O	O	O	O	O	O	O	O	O	O	O	O	O	O	O	O	O	O	G	G	G	G	G	O	O	O	O	O	O	O	O	O	O	O	O	O	O	O	O	O	O	O	O	O	O
GO070	G	O	O	O	O	O	O	O	O	O	O	O	O	O	O	O	O	O	O	O	G	G	G	G	G	G	G	G	G	G	G	G	G	G	G	G	G	G	G	G	G	G	G	O	O	O	O	O	O
GO071	G	G	G	G	G	G	G	G	G	G	G	G	G	G	G	G	G	G	G	G	G	G	O	O	O	O	O	O	O	O	G	G	G	G	G	G	G	G	G	O	O	O	O	G	G	G	G	G	G
GO072	G	G	G	G	G	O	O	O	O	O	O	O	O	O	G	G	G	G	G	G	G	G	O	O	O	O	O	O	O	O	O	O	O	O	O	O	O	O	O	O	O	O	O	O	O	O	O	O	O
GO073	O	O	O	O	O	O	O	O	O	O	O	O	O	O	G	G	G	G	G	G	G	G	O	O	O	O	O	O	O	O	O	O	O	O	O	O	O	O	O	O	O	O	O	G	G	G	G	G	G
GO074	G	G	G	G	G	O	O	O	NA	O	O	O	O	O	O	O	O	O	O	O	O	O	O	O	O	NA	G	G	G	G	G	G	G	G	G	G	G	G	G	G	G	G	G	O	O	O	O	O	O
GO075	O	O	O	O	O	O	O	O	O	O	O	O	O	O	G	G	G	G	G	G	G	G	O	O	O	O	O	O	O	O	G	G	G	G	G	G	G	G	G	O	O	O	O	O	O	O	O	O	O
GO076	O	O	O	G	G	G	G	G	G	G	G	G	G	G	G	G	G	G	G	G	G	G	O	O	O	O	O	O	O	O	O	O	O	O	O	O	O	O	O	O	O	O	O	O	O	O	O	O	O
GO077	O	O	O	O	O	O	O	O	O	O	O	O	O	G	G	G	G	G	G	G	G	G	O	O	O	O	O	G	G	G	G	G	G	G	G	G	G	G	G	G	G	O	O	G	G	G	G	G	G
GO078	O	O	G	G	G	G	G	G	G	G	G	G	G	G	O	O	O	O	O	O	O	O	O	O	O	O	O	O	O	O	O	O	O	O	O	O	O	O	O	O	O	O	O	G	G	G	G	G	G
GO079	G	G	G	G	G	G	G	G	O	O	O	O	O	O	O	O	O	O	O	O	O	O	G	G	G	G	G	G	G	G	G	G	G	G	G	G	G	G	G	G	G	G	G	G	G	G	G	G	G
GO080	O	O	O	O	O	O	O	O	O	O	O	O	O	O	G	G	G	G	G	G	G	G	G	G	G	O	O	O	O	O	O	O	O	O	O	O	O	O	O	O	O	G	G	O	O	O	O	O	O
GO081	G	G	G	O	O	O	O	O	O	O	O	O	O	O	O	O	O	O	O	O	O	O	NA	G	G	G	G	G	G	G	G	G	NA	G	G	G	G	G	G	G	G	G	G	G	G	G	G	G	O
GO082	O	O	O	O	O	G	G	G	NA	G	G	G	G	G	G	G	G	G	G	G	G	G	O	G	G	NA	G	G	G	G	G	G	G	G	G	G	G	G	G	G	G	O	O	G	G	G	G	G	G
GO083	O	O	O	O	O	O	O	O	O	G	G	G	G	G	G	G	G	G	G	G	G	G	G	G	G	NA	G	G	G	G	G	O	O	O	O	O	O	O	O	O	O	G	G	O	O	O	O	O	O
GO084	O	G	G	G	G	G	G	G	G	G	G	G	G	G	G	G	G	G	G	G	G	O	O	O	O	O	O	O	O	O	O	O	O	O	O	O	O	O	O	G	G	G	G	G	G	G	G	G	G
GO085	O	O	O	O	O	O	O	O	O	O	O	O	O	O	O	O	O	O	O	O	O	O	G	G	G	O	O	O	O	O	O	O	O	O	O	O	O	O	O	G	O	G	G	G	G	G	G	G	G
GO086	O	O	O	O	O	O	O	O	O	O	O	O	O	G	G	G	G	G	G	G	G	G	O	O	O	G	G	G	G	G	G	G	G	G	G	G	G	G	G	G	G	G	G	G	G	G	G	G	G
GO087	G	G	G	G	G	G	G	G	G	G	G	G	G	G	G	G	G	G	G	G	G	G	NA	O	O	O	O	O	G	G	G	G	NA	G	G	G	G	G	G	G	G	O	O	O	O	O	O	O	O
GO088	O	O	O	O	O	O	O	O	NA	O	O	O	O	O	O	O	O	O	G	G	G	G	NA	G	G	NA	G	G	G	G	G	G	NA	G	G	G	G	G	G	G	G	G	G	G	G	G	G	NA	G
GO089	G	G	G	G	G	O	O	O	O	O	O	O	O	O	O	O	O	O	O	O	O	O	NA	O	O	O	O	O	G	G	G	G	G	G	G	G	G	G	G	G	G	O	O	O	O	O	O	O	O
GO090	O	G	G	G	G	G	G	G	G	G	G	G	G	G	G	G	G	G	O	O	O	O	O	O	O	O	O	G	G	G	G	G	G	G	G	G	G	G	G	O	O	O	O	O	O	O	G	G	G
GO091	O	O	O	O	O	O	O	O	O	O	O	O	O	O	G	G	G	G	G	G	G	G	G	G	G	G	G	G	G	G	G	G	G	G	G	G	G	G	G	O	O	O	O	O	O	O	O	O	O
GO092	G	G	G	G	G	G	G	G	G	G	G	G	G	G	G	G	G	G	G	G	G	G	G	G	G	NA	G	G	G	G	G	O	O	O	O	O	O	O	O	G	G	G	G	O	O	O	O	O	G
GO093	G	G	O	O	O	O	O	O	O	O	O	O	O	O	O	O	G	G	G	G	G	G	NA	O	G	G	G	G	G	G	G	G	NA	G	G	G	G	G	G	O	O	O	O	G	G	G	G	G	G
GO094	G	G	G	O	O	O	O	O	O	O	O	O	O	O	O	O	O	O	O	O	O	O	G	G	G	G	G	G	G	G	G	G	G	G	O	O	O	O	O	O	O	O	O	O	O	O	O	O	O
GO095	O	O	O	O	O	G	G	G	G	O	O	O	O	O	O	O	O	O	O	O	O	O	G	G	G	O	O	O	O	O	O	O	O	O	O	O	O	O	O	O	O	O	O	G	G	G	G	G	G
GO096	O	O	O	O	O	O	O	O	O	O	O	O	O	O	O	O	O	O	O	O	O	O	G	G	G	G	G	G	G	G	G	O	O	O	O	O	O	O	O	G	G	G	G	G	G	G	G	G	G
GO097	G	G	O	O	O	O	O	O	O	O	O	O	O	O	O	O	O	O	G	G	G	G	NA	O	O	O	O	O	O	O	O	O	NA	O	O	O	O	O	O	G	O	G	G	O	O	O	O	O	O
GO098	G	G	O	O	O	O	O	O	O	O	O	O	O	O	G	G	G	G	G	G	G	G	G	G	G	G	G	O	O	O	O	O	O	O	O	O	O	O	O	O	O	O	O	G	G	G	G	G	G
GO099	G	G	O	O	O	O	O	O	O	O	O	O	O	O	G	G	G	G	G	G	G	G	G	G	G	G	G	G	G	G	G	G	G	G	G	G	G	G	G	O	G	O	O	O	O	O	G	G	G
GO100	O	O	G	G	G	G	G	G	G	G	G	G	G	G	G	G	G	G	G	G	O	O	O	O	O	O	O	O	O	O	O	O	O	O	O	O	O	O	O	O	O	G	G	G	G	G	G	G	G
GO101	G	G	G	G	G	G	G	G	G	G	G	G	G	G	O	O	O	O	O	O	O	O	O	O	O	O	O	O	O	O	O	O	O	O	O	O	O	O	O	O	O	G	G	O	O	O	O	O	G
GO102	G	G	G	G	G	G	G	G	G	G	G	G	G	G	G	G	G	G	G	G	G	O	G	G	G	G	G	O	O	O	O	O	O	O	O	O	O	O	O	O	O	O	G	G	G	G	G	G	G
GO103	O	O	G	G	G	G	G	G	O	O	O	O	O	O	G	G	G	G	G	G	G	G	O	O	O	O	O	O	O	O	O	O	O	O	O	O	G	G	G	G	G	G	G	O	O	O	O	O	G
GO104	O	NA	G	G	G	G	G	G	G	G	G	G	G	G	G	G	G	G	G	G	G	G	G	NA	G	G	G	G	G	G	G	G	G	G	G	G	G	G	G	G	G	G	G	O	O	O	O	O	O
GO105	O	NA	O	O	O	NA	O	G	G	G	G	G	G	G	G	G	G	O	O	O	O	NA	O	NA	NA	O	O	O	O	O	O	O	O	NA	O	O	O	O	O	NA	O	O	O	G	G	G	G	G	G
GO106	G	G	G	G	G	G	G	G	G	G	G	G	G	G	G	G	G	G	G	G	G	G	O	O	O	O	O	O	O	O	O	O	O	O	O	O	O	O	O	O	O	O	O	O	O	O	G	G	G
GO107	G	G	G	G	G	G	O	O	O	O	O	O	O	O	O	O	O	O	O	O	O	O	G	G	G	G	G	G	G	G	G	G	G	G	G	G	G	G	G	O	O	O	O	O	O	O	O	O	O
GO108	O	O	O	G	G	G	G	G	O	O	O	O	O	O	O	O	G	G	G	G	G	G	O	O	O	O	O	O	O	O	O	O	O	O	O	O	O	O	G	G	G	G	G	G	G	G	G	G	G
GO109	G	G	G	G	G	G	G	G	G	G	G	G	G	G	G	G	G	G	G	G	G	G	O	O	O	O	O	O	O	O	O	O	O	O	O	O	O	O	O	O	O	G	G	O	O	O	G	G	G
GO110	O	O	O	O	O	O	O	O	O	O	O	O	O	O	G	G	G	G	G	G	G	G	G	G	G	G	G	G	G	G	G	G	G	G	G	G	G	G	G	G	G	G	G	O	O	O	O	O	O
GO111	O	O	G	G	G	G	G	G	G	G	G	G	G	G	G	G	G	G	G	G	G	G	O	O	O	O	O	O	O	O	O	O	O	O	O	O	O	O	O	G	O	G	G	O	O	O	O	O	O
GO112	G	G	G	G	G	G	G	G	G	G	G	G	G	G	G	G	G	G	G	G	G	G	O	O	O	O	O	O	O	G	G	G	G	G	G	G	G	G	G	G	G	G	G	O	O	O	O	O	O
GO113	G	NA	G	G	G	G	G	G	G	G	G	G	G	G	G	G	G	NA	G	G	O	O	O	NA	O	O	O	O	O	O	O	O	O	O	O	O	O	O	O	NA	O	O	O	O	O	G	G	G	G
GO114	G	G	G	G	G	O	O	O	O	O	O	O	O	O	G	G	G	G	G	G	G	G	O	O	O	O	O	O	O	G	G	G	G	G	G	G	G	G	G	G	G	G	G	G	G	G	G	G	G
GO115	O	O	O	G	G	G	G	G	G	G	G	G	G	G	G	G	G	G	G	G	G	G	G	G	G	O	O	O	O	O	O	O	O	O	O	O	G	G	G	G	G	G	G	O	O	O	O	O	O
GO116	O	G	G	G	G	G	G	G	G	G	G	G	G	O	O	O	O	O	O	O	O	O	O	O	G	G	G	G	G	G	G	G	G	G	G	G	G	G	G	G	G	O	O	O	O	O	O	O	O
GO117	O	O	O	O	O	O	O	O	O	O	O	O	O	O	O	O	O	O	G	G	G	G	G	G	O	O	O	O	O	O	O	O	O	O	O	O	O	O	O	O	O	O	O	G	G	G	G	G	G
GO118	G	G	G	G	G	G	G	G	G	O	O	O	O	O	O	O	O	O	O	O	O	O	O	O	O	O	O	O	O	O	O	O	O	O	O	G	G	G	G	G	G	G	G	G	G	G	O	O	O
GO119	G	G	G	G	G	G	G	G	G	G	G	G	G	G	G	G	G	O	O	O	O	O	G	G	G	G	G	G	G	G	G	G	G	G	G	G	G	G	G	G	G	G	G	G	G	G	G	G	G
GO120	O	O	O	O	O	O	O	O	G	G	G	G	G	G	G	G	G	G	G	G	O	O	G	NA	G	G	G	G	G	G	G	G	G	G	G	G	G	G	G	O	O	G	G	G	G	G	G	G	G
GO121	O	NA	O	O	O	NA	O	O	O	O	O	O	O	O	O	O	O	NA	O	O	O	O	G	NA	O	O	O	O	O	O	O	O	O	NA	O	O	O	O	O	O	O	O	O	G	G	G	G	G	G
GO122	O	O	O	O	O	O	O	O	O	O	O	O	O	O	O	O	O	O	O	O	O	O	O	O	O	O	O	O	O	O	O	O	O	O	O	O	O	O	O	O	O	O	O	G	G	G	G	G	G
GO123	G	G	G	G	G	G	G	G	G	G	G	G	G	G	O	O	O	O	O	O	O	O	O	O	O	G	G	G	G	G	G	G	G	G	G	G	G	G	G	G	G	O	O	G	G	G	G	G	G
GO124	G	G	G	G	G	G	G	G	G	G	G	G	G	G	G	G	G	G	G	G	G	O	O	O	O	G	G	G	G	G	G	G	G	G	G	G	G	G	G	G	G	G	G	O	O	O	O	O	O
GO125	G	G	G	G	G	G	G	G	G	G	G	G	G	G	O	O	O	O	O	O	O	O	O	O	O	O	O	O	O	O	O	O	O	O	O	O	O	O	G	G	G	G	G	O	O	O	O	O	O
GO126	O	O	O	O	O	O	O	O	O	O	O	O	O	O	O	O	O	O	O	O	O	O	G	G	G	G	O	O	O	O	O	O	O	O	O	O	O	O	O	O	O	G	G	O	O	O	O	O	G
GO127	G	NA	G	O	O	O	O	O	O	O	O	O	O	O	O	O	O	O	O	O	O	O	O	O	O	O	O	O	O	O	G	G	G	G	G	G	G	G	G	O	G	O	O	G	G	G	G	G	G
GO128	O	NA	O	G	G	G	G	G	G	G	G	G	G	G	O	O	O	O	O	O	O	O	O	O	O	O	O	O	O	O	O	O	O	O	G	G	G	G	G	G	G	G	G	G	G	G	G	G	G
GO129	G	NA	O	O	O	O	O	O	O	O	O	O	O	O	O	O	O	NA	O	O	O	NA	G	NA	G	G	G	G	G	G	G	G	G	G	G	G	G	G	G	G	G	G	G	G	G	G	G	G	G
GO130	O	O	O	G	G	G	G	G	G	G	G	O	G	O	O	O	O	O	O	O	O	O	O	O	O	O	G	G	G	G	G	G	G	G	G	G	G	G	G	G	G	O	O	G	G	G	O	O	O
GO131	O	O	O	O	O	O	O	O	O	O	O	O	O	O	O	O	O	O	O	O	O	G	O	O	O	O	O	O	O	O	O	O	O	O	O	O	O	O	O	O	O	G	G	O	O	O	O	O	O
GO132	G	G	O	O	O	O	O	O	O	O	O	O	O	O	O	O	O	O	O	O	O	O	O	O	O	G	G	G	G	G	G	G	G	G	G	G	O	O	O	O	O	O	O	O	O	O	G	G	G
GO133	G	G	G	G	G	G	G	G	G	G	G	G	G	G	G	G	G	G	G	G	G	G	G	G	O	O	O	O	O	O	O	O	O	O	O	O	O	O	O	O	O	G	G	G	G	G	G	G	O
GO134	G	G	O	O	O	O	O	O	O	O	O	O	O	G	G	G	G	G	G	G	G	G	O	O	O	O	O	O	O	O	O	O	O	O	O	O	O	O	O	O	O	O	O	O	O	O	O	O	O
GO135	O	O	O	O	O	G	G	G	G	G	G	O	G	O	O	O	O	O	O	O	O	O	G	G	G	G	G	O	O	O	O	O	O	O	O	O	O	O	O	G	G	G	G	G	G	G	G	G	G
GO136	O	O	O	G	G	G	G	G	G	G	G	G	G	G	G	G	G	G	G	G	G	G	O	O	O	O	O	O	O	O	O	O	O	O	O	O	O	O	O	G	G	G	G	G	G	G	G	G	G
GO137	O	NA	O	O	O	O	O	O	O	O	O	O	O	O	O	O	O	O	O	O	O	O	O	NA	O	O	O	O	O	O	G	G	G	G	G	G	G	G	G	NA	G	G	G	G	G	G	G	G	G
GO138	G	G	G	G	G	G	G	G	G	G	G	G	G	G	O	O	O	O	G	G	G	G	O	G	G	G	G	G	G	G	G	G	G	G	G	G	G	G	G	O	G	O	O	O	O	O	O	O	O
GO139	G	G	G	G	G	O	O	O	O	O	O	O	O	O	O	O	O	O	O	O	G	G	G	G	G	G	G	G	G	G	O	O	O	O	O	O	O	O	O	O	O	O	O	G	G	G	G	G	G
GO140	G	G	O	O	O	O	O	O	O	O	O	O	O	O	G	G	G	G	G	G	G	G	O	O	O	O	O	O	O	O	G	G	G	G	G	G	G	G	G	G	G	G	G	O	O	O	O	O	O
GO141	G	G	G	G	G	G	G	G	G	G	G	G	G	G	G	G	G	G	G	G	G	G	O	O	O	O	O	O	O	O	O	O	O	O	G	G	G	G	G	G	G	G	G	O	O	O	O	O	G
GO142	O	O	O	O	O	O	O	O	O	O	O	O	O	O	O	O	O	O	G	G	G	G	O	O	O	G	G	G	G	G	G	G	G	G	G	G	G	G	G	G	G	G	O	G	G	G	G	G	G
GO143	G	G	O	O	O	O	O	O	O	O	O	O	O	O	O	O	O	O	O	O	O	O	O	O	O	O	O	O	O	O	G	G	G	G	G	G	G	G	G	G	G	G	G	O	O	O	O	O	O
GO144	O	O	O	O	O	O	O	O	O	O	O	O	O	O	O	O	O	O	O	O	O	O	G	G	G	G	G	G	G	G	G	G	G	G	G	G	G	G	G	G	G	O	O	G	G	G	G	G	G
GO145	O	NA	O	O	O	O	O	O	O	G	G	G	G	O	O	O	O	O	O	O	O	O	G	NA	G	G	G	G	G	G	G	G	G	G	G	G	G	G	G	G	G	G	O	G	G	G	G	G	G
GO146	NA	NA	NA	NA	NA	NA	NA	NA	NA	NA	NA	NA	NA	NA	NA	NA	NA	NA	NA	NA	NA	NA	NA	NA	NA	NA	NA	NA	NA	NA	NA	NA	NA	NA	NA	NA	NA	NA	NA	NA	NA	NA	NA	NA	NA	NA	NA	NA	NA
GO147	O	O	O	O	O	O	O	O	O	G	G	G	G	G	G	G	G	G	G	G	G	G	G	O	O	G	G	G	G	G	G	G	G	G	G	G	G	G	G	O	O	O	O	G	G	G	G	G	G
GO148	G	G	G	G	G	G	G	G	G	G	G	G	G	O	O	O	O	O	O	O	O	O	O	O	O	G	G	G	G	G	G	G	G	G	G	G	G	G	G	O	G	O	O	G	G	G	G	G	G
GO149	O	O	O	O	O	O	O	O	O	O	O	O	O	O	G	G	G	G	G	G	G	G	G	G	G	O	O	O	O	O	O	O	O	O	O	O	O	O	O	O	O	O	O	G	G	G	G	G	G
GO150	G	G	G	G	G	G	G	G	G	G	G	G	G	G	G	G	G	G	G	G	G	G	G	G	G	G	O	O	O	O	O	O	O	O	O	O	O	O	O	O	O	G	G	O	O	O	O	O	O
GO151	O	O	O	G	G	G	G	G	G	G	G	G	G	G	O	O	O	O	O	O	O	O	G	G	G	O	O	O	O	O	O	O	O	O	O	O	O	G	G	G	G	G	G	G	G	O	O	O	O
GO152	O	O	O	O	O	O	O	O	G	G	G	G	G	G	G	G	G	G	O	O	O	O	G	G	G	G	G	G	G	G	O	O	O	O	O	O	O	O	O	O	O	G	G	O	O	O	O	O	O
GO153	O	O	G	G	G	G	G	G	G	G	G	G	G	G	G	G	G	G	O	O	O	O	O	O	O	O	O	O	O	O	O	O	O	O	G	G	G	G	G	G	G	G	G	O	O	O	O	O	O
GO154	G	G	G	G	G	G	G	G	G	G	G	G	G	O	O	O	O	O	O	O	O	O	G	G	G	G	G	G	G	G	G	G	G	G	G	G	G	G	G	G	G	G	G	G	G	G	G	G	G
GO155	O	O	G	G	G	G	G	G	G	G	G	O	G	O	O	O	O	O	O	O	O	O	G	G	G	G	G	G	G	G	G	G	G	G	G	G	G	G	G	O	O	O	O	O	O	O	O	O	O
GO156	G	G	G	G	G	O	O	O	O	O	O	O	O	O	O	O	O	O	O	O	O	O	G	G	G	G	G	O	O	O	O	O	O	O	O	O	O	O	O	O	O	O	O	O	O	O	O	O	O
GO157	O	O	O	O	O	O	O	O	O	O	O	O	O	O	G	G	G	G	G	G	G	G	O	O	O	O	O	O	O	O	O	O	O	O	O	O	O	O	O	O	O	O	O	G	G	G	G	G	G
GO158	O	O	O	O	O	O	O	O	O	O	O	O	O	O	G	G	G	G	G	G	G	G	G	G	G	G	G	G	G	G	G	G	G	G	G	G	G	G	G	G	G	G	G	O	O	O	O	O	O
GO159	G	G	G	O	O	O	O	O	O	O	O	O	O	G	G	G	G	G	G	G	G	G	O	O	O	G	G	G	G	G	G	G	G	G	G	G	G	G	G	O	O	O	O	O	O	O	O	O	O
GO160	O	O	O	G	G	G	G	G	G	G	G	G	G	G	O	O	O	O	O	O	O	O	G	G	G	G	G	G	G	G	G	G	G	G	G	G	O	O	O	O	O	O	O	O	O	O	O	O	O
GO161	G	G	G	G	G	G	G	G	G	G	G	G	G	G	G	G	G	G	G	G	G	G	O	O	O	O	O	O	G	G	G	G	G	G	G	G	G	G	G	G	G	O	O	O	O	O	O	O	O
GO162	G	O	O	O	O	O	O	O	O	O	O	O	O	O	O	O	O	O	O	O	O	O	O	O	O	O	O	O	O	O	G	G	G	G	G	G	G	G	G	O	O	O	O	O	O	O	G	G	G
GO163	O	O	O	O	O	O	O	O	O	O	O	O	O	O	O	O	O	O	O	O	O	O	G	O	O	O	O	O	O	O	O	O	O	O	O	O	O	O	O	G	G	G	G	G	G	G	G	G	G
GO164	G	G	G	G	G	G	G	O	O	O	O	O	O	O	O	O	O	O	G	G	G	G	G	G	G	G	G	G	G	G	G	G	G	G	G	G	G	G	G	O	O	O	O	G	G	G	G	G	G
GO165	G	G	G	O	O	O	O	O	O	O	O	O	O	O	O	O	O	O	O	O	O	O	O	O	O	O	O	O	O	O	O	G	G	G	G	O	O	O	O	O	O	O	O	O	O	O	O	O	O
GO166	NA	NA	NA	NA	NA	NA	NA	NA	NA	NA	NA	NA	NA	NA	NA	NA	NA	NA	NA	NA	NA	NA	NA	NA	NA	NA	NA	NA	NA	NA	NA	NA	NA	NA	NA	NA	NA	NA	NA	NA	NA	NA	NA	NA	NA	NA	NA	NA	NA
GO167	G	G	O	O	O	O	O	O	O	O	O	O	O	O	O	O	O	O	O	O	O	O	G	G	G	G	G	G	G	G	G	G	G	G	G	G	G	G	G	G	G	G	G	G	G	G	O	O	O
GO168	O	G	G	G	G	G	G	G	G	G	G	G	G	G	G	G	G	G	G	G	G	G	O	O	O	O	O	O	O	O	O	O	O	O	O	O	O	O	O	O	O	O	O	G	G	G	G	G	G
GO169	O	O	O	O	O	O	O	O	O	O	O	O	O	O	G	G	G	G	G	G	G	G	G	G	G	G	G	G	G	G	G	G	G	G	G	G	G	G	G	G	G	G	G	G	G	G	G	G	G
GO170	O	O	O	O	O	O	O	O	O	O	O	O	O	O	G	G	G	G	G	G	G	G	G	G	G	G	G	G	G	G	G	G	G	G	G	G	G	G	G	O	O	O	O	O	O	O	O	O	O
GO171	G	G	G	O	O	O	O	O	O	O	O	O	O	O	O	O	O	O	O	O	O	O	O	G	G	G	G	G	G	G	G	G	G	G	G	G	O	O	O	O	O	O	O	G	G	G	G	G	G
GO172	O	O	O	O	O	O	O	O	O	O	O	O	O	O	O	O	O	O	O	O	O	O	G	G	G	O	O	O	O	O	O	O	O	O	O	O	O	O	O	O	O	G	G	G	G	G	G	G	G
GO173	O	O	G	G	G	G	G	G	G	G	G	G	G	G	G	G	G	G	G	G	G	G	O	O	O	G	G	G	G	G	G	G	G	G	G	G	G	G	G	G	G	G	G	O	O	O	O	O	O
GO174	O	O	O	O	O	O	O	G	G	G	G	G	G	G	G	G	G	G	G	G	O	O	G	G	G	G	G	G	G	G	G	G	G	G	G	G	G	G	G	G	G	G	G	G	G	G	G	G	G
GO175	G	G	G	G	G	G	G	O	O	O	O	O	O	O	G	G	G	G	G	G	G	G	G	G	G	G	G	G	O	O	O	O	O	O	O	O	O	O	O	O	O	O	O	O	O	O	O	O	O
GO176	O	O	O	O	O	O	O	O	O	O	O	O	O	O	O	O	O	O	O	O	O	O	G	G	G	G	G	G	G	G	G	G	G	G	G	G	G	G	G	O	O	O	O	O	O	O	O	O	O
GO177	G	G	G	G	G	G	G	G	NA	G	G	G	G	G	G	G	G	G	G	G	G	G	O	O	O	NA	G	G	G	G	G	G	G	G	G	G	G	G	G	G	G	G	G	O	O	O	O	O	O
GO178	G	G	G	G	G	G	G	G	G	G	G	G	G	G	G	G	G	G	O	O	O	O	O	O	O	O	O	G	G	G	G	G	G	G	G	G	G	G	G	O	O	O	O	G	G	G	G	G	G
GO179	G	G	G	O	O	O	O	O	O	O	O	O	O	O	O	O	O	O	O	O	O	O	O	O	O	O	O	O	O	O	O	O	O	O	O	O	O	O	O	O	O	O	O	G	G	G	G	G	G
GO180	G	G	G	G	G	G	G	G	G	G	G	G	G	G	G	G	G	G	G	G	G	G	O	O	O	O	O	O	O	O	O	O	O	O	O	O	O	G	G	G	G	G	G	O	O	O	O	O	O
GO181	G	G	G	O	O	O	O	O	O	O	O	O	O	O	O	O	O	O	G	G	G	G	G	G	G	G	G	G	G	G	O	O	O	O	O	O	O	O	O	O	O	G	G	G	G	G	O	O	O
GO182	O	O	O	O	O	O	O	O	O	O	O	O	O	O	O	O	O	O	O	O	O	O	O	O	O	O	O	O	G	G	G	G	G	G	G	G	G	G	G	G	G	G	G	G	G	G	G	G	G
GO183	G	G	G	G	G	G	G	O	O	O	O	O	O	O	O	O	O	O	O	O	O	O	G	G	G	G	G	G	G	G	O	O	O	O	O	O	O	O	O	G	G	G	G	O	O	O	O	O	O
GO184	O	O	O	O	O	O	O	O	O	G	G	G	G	G	G	G	G	G	O	O	O	O	G	G	G	G	G	G	G	G	G	G	G	G	G	G	G	G	G	G	G	O	O	O	O	O	O	O	O
GO185	G	G	G	G	G	G	G	G	G	G	G	G	G	G	G	G	G	G	O	O	O	O	G	G	G	G	G	O	O	O	O	O	O	O	O	O	O	O	O	O	O	G	G	O	O	O	O	O	O
GO186	O	O	O	O	O	O	O	O	O	O	O	O	O	O	O	O	O	O	O	O	O	O	G	G	G	G	G	G	G	G	G	G	G	G	G	G	O	O	O	O	O	O	O	G	G	G	O	O	O
GO187	G	G	G	G	G	G	G	G	G	G	G	G	G	G	G	G	G	G	G	G	G	G	O	O	O	O	O	O	O	O	O	O	O	O	G	G	G	G	G	G	G	G	G	O	O	O	O	O	O
GO188	G	G	G	G	G	O	O	O	O	O	O	O	O	O	O	O	O	O	O	O	O	O	O	O	O	O	O	O	O	O	O	O	O	O	O	G	G	G	G	G	G	G	G	G	G	G	G	G	G
GO189	G	G	G	G	G	G	G	G	G	G	G	G	G	G	G	G	O	O	O	O	O	O	O	O	O	O	O	O	O	O	O	O	G	G	G	G	G	G	G	O	O	O	O	O	O	O	O	O	O
GO190	G	G	G	G	G	G	G	O	O	O	O	O	O	O	O	O	O	O	G	G	G	G	O	O	O	O	O	O	O	O	O	O	O	O	O	O	O	O	O	O	O	G	G	O	O	O	O	O	G
GO191	O	O	O	O	O	O	O	O	O	O	O	O	O	O	O	O	O	O	G	G	G	G	O	O	O	O	O	O	O	O	O	O	O	O	O	O	O	O	O	O	O	O	O	O	O	O	O	O	O
GO192	O	O	O	O	O	O	O	O	O	O	O	O	O	O	G	G	G	G	G	G	G	G	G	G	G	O	O	O	O	O	O	O	O	O	O	O	O	O	O	O	O	O	O	O	O	O	O	O	O
GO193	G	O	O	O	O	O	O	O	O	O	O	O	O	O	O	O	O	O	O	O	O	O	O	O	O	O	O	G	G	G	G	G	G	G	G	G	G	G	G	G	G	O	O	O	O	O	O	O	O
GO194	O	O	O	O	O	O	O	O	O	O	O	O	O	O	O	O	G	G	G	G	G	G	G	G	G	G	G	G	G	G	G	G	G	G	G	G	G	G	G	G	G	G	G	O	O	O	O	O	O
GO195	G	G	G	G	G	G	G	G	G	G	G	O	G	O	O	O	O	O	O	O	O	O	G	G	O	O	O	O	O	O	O	O	O	O	O	O	O	O	O	O	O	G	G	O	O	O	O	O	O
GO196	G	G	G	G	G	G	G	G	G	G	G	G	G	G	G	G	G	G	G	G	O	O	O	O	G	G	G	G	G	G	G	G	G	G	G	O	O	O	O	O	O	O	O	O	O	O	G	G	G
GO197	O	O	O	O	O	G	G	G	G	G	G	G	G	G	G	G	G	G	G	G	G	G	O	O	O	O	O	O	O	O	O	O	O	O	O	O	O	O	O	O	O	O	G	G	G	G	G	G	G
GO198	O	O	O	O	O	O	O	O	O	O	O	O	O	O	G	G	G	G	G	G	G	G	G	O	O	O	O	O	O	O	O	O	O	O	O	O	O	O	O	O	O	O	G	G	G	O	O	O	O
GO199	O	O	O	O	O	O	O	O	O	O	O	O	O	O	G	G	G	G	G	G	G	G	O	O	O	G	G	G	G	G	G	G	G	G	G	G	G	G	G	G	G	G	O	O	O	O	O	O	O
GO200	G	G	G	G	G	G	G	G	G	G	G	G	G	G	G	G	G	G	O	O	O	O	G	G	G	G	G	G	G	G	O	O	O	O	O	O	O	O	O	G	G	G	G	G	G	G	G	G	G
GO201	G	G	G	G	G	G	G	G	G	G	G	G	G	G	G	G	G	G	G	G	G	G	G	O	O	O	O	O	O	O	O	G	G	G	G	G	G	G	G	G	G	G	G	G	G	G	G	G	G
GO202	O	O	O	O	O	O	O	O	O	O	O	O	O	O	O	O	O	O	G	G	G	G	O	NA	O	O	O	O	O	O	O	O	O	O	O	O	G	G	G	G	G	G	G	O	O	O	O	O	O
GO203	G	G	O	O	O	O	O	O	O	O	O	O	O	O	G	G	G	G	G	G	G	G	NA	O	O	NA	O	G	G	G	G	G	NA	G	G	G	G	G	G	G	G	O	O	G	G	G	G	NA	G
GO204	G	G	G	G	G	G	G	G	G	G	G	G	G	G	G	G	G	G	G	G	G	G	O	O	O	O	O	O	O	O	O	O	O	O	O	O	O	O	O	O	O	O	O	O	O	O	O	O	G
GO205	G	G	O	O	O	O	O	O	O	O	O	O	O	O	O	O	O	O	O	O	O	O	O	O	O	G	G	G	G	G	G	O	O	O	O	O	G	G	G	G	G	G	G	O	O	O	O	O	O
GO206	G	G	G	G	G	G	G	G	G	G	G	G	G	G	G	G	G	O	O	O	O	O	G	G	G	G	G	G	G	G	O	O	O	O	O	O	O	O	O	G	O	G	G	O	O	O	O	O	O
GO207	O	G	G	G	G	G	G	G	O	O	O	O	O	O	O	O	O	O	O	O	O	G	G	G	G	G	G	O	O	O	O	O	O	O	O	O	O	O	O	O	O	G	G	G	G	G	G	G	G
GO208	O	O	O	O	O	O	O	O	O	O	O	O	O	O	O	O	G	G	G	G	G	G	O	O	O	O	O	O	O	O	O	O	O	O	O	O	O	O	O	O	O	G	G	O	O	O	O	O	O
GO209	O	O	O	O	O	G	G	G	G	G	G	G	G	G	G	G	G	G	G	G	G	G	G	G	G	G	G	G	G	G	G	G	G	G	G	G	G	G	G	G	G	G	G	G	G	G	G	G	G
GO210	G	G	G	G	G	G	G	G	G	G	G	G	G	G	G	G	G	G	G	G	G	G	O	O	O	O	O	O	O	O	G	G	G	G	G	G	G	G	G	G	G	G	G	G	G	G	G	G	G
GO211	G	G	G	G	G	G	G	G	G	G	G	G	G	G	G	G	G	G	G	G	G	G	G	G	O	O	O	O	O	O	O	O	O	O	O	O	O	O	O	O	O	O	O	O	O	O	O	O	O
GO212	G	G	G	O	O	O	O	O	O	O	O	G	G	G	G	G	G	G	G	G	G	G	O	O	O	O	O	O	O	O	O	O	O	O	O	O	O	O	O	G	G	G	G	G	G	G	G	G	O
GO213	O	O	O	O	O	O	O	O	G	G	G	G	G	G	G	G	G	G	O	O	O	O	G	O	O	O	O	O	O	O	O	O	O	O	O	O	O	O	O	O	O	O	O	G	G	G	G	G	G
GO214	G	G	G	G	G	G	G	G	G	G	G	G	G	G	O	G	O	O	O	O	O	O	G	G	G	G	G	G	G	G	G	G	G	G	G	G	G	G	G	G	G	G	O	O	O	G	G	G	G
GO215	O	O	O	O	O	O	O	O	O	O	O	O	O	O	O	O	O	O	O	O	O	O	G	G	G	G	G	G	G	G	G	G	G	G	G	G	G	G	G	G	G	G	G	G	G	G	O	O	O
GO216	O	O	O	O	O	O	O	O	G	G	G	G	G	G	G	G	G	G	G	G	G	O	G	O	O	O	O	O	O	O	O	O	O	O	O	O	O	O	O	O	O	G	G	G	G	G	G	G	G
GO217	G	G	O	O	O	O	O	O	O	O	O	O	O	O	O	O	O	O	O	O	O	O	G	G	G	G	G	G	O	O	O	O	O	O	O	O	O	O	O	O	O	O	O	O	O	O	O	O	O
GO218	G	G	G	G	G	G	G	G	G	G	G	G	G	G	G	G	G	G	G	G	G	G	G	G	G	G	G	G	O	O	O	O	O	O	O	O	O	O	O	O	O	O	G	O	O	O	O	O	O
GO219	O	NA	O	O	O	NA	G	G	G	G	G	G	G	O	O	O	O	O	O	O	O	O	G	NA	G	G	G	G	O	O	O	O	O	O	O	O	O	O	O	O	O	G	G	G	G	G	G	G	G
GO220	O	O	O	O	O	O	O	O	O	O	O	O	O	G	G	G	G	G	G	G	G	G	G	G	G	G	G	G	G	G	G	O	O	O	O	O	O	O	O	O	O	O	O	O	O	O	O	O	O
GO221	NA	NA	NA	NA	NA	NA	NA	NA	NA	NA	NA	NA	NA	NA	NA	NA	NA	NA	NA	NA	NA	NA	NA	NA	NA	NA	NA	NA	NA	NA	NA	NA	NA	NA	NA	NA	NA	NA	NA	NA	NA	NA	NA	NA	NA	NA	NA	NA	NA
GO222	NA	NA	NA	NA	NA	NA	NA	NA	NA	NA	NA	NA	NA	NA	NA	NA	NA	NA	NA	NA	NA	NA	NA	NA	NA	NA	NA	NA	NA	NA	NA	NA	NA	NA	NA	NA	NA	NA	NA	NA	NA	NA	NA	NA	NA	NA	NA	NA	NA
GO223	G	G	G	G	G	G	G	G	G	G	G	G	G	G	G	G	G	G	G	G	G	G	O	O	O	O	O	O	O	O	G	G	G	G	G	G	G	G	G	G	G	G	G	G	G	G	G	G	G
GO224	O	O	G	G	G	G	G	G	G	G	G	G	G	G	G	G	G	G	G	G	G	G	G	G	G	G	G	G	G	G	O	O	O	O	O	O	O	O	O	O	O	O	O	O	O	O	O	O	O
GO225	G	G	G	G	G	G	G	G	G	G	G	G	G	G	O	O	O	O	O	O	O	O	G	G	G	G	G	G	G	G	G	G	G	G	G	G	G	G	G	O	O	O	O	G	G	G	G	G	G
GO226	O	O	G	G	G	G	G	G	G	G	G	G	G	G	G	G	G	G	G	G	G	G	O	O	O	O	O	O	G	G	G	G	G	G	G	G	G	G	G	G	G	O	O	O	O	O	O	O	O
GO227	O	O	G	G	G	G	G	G	G	G	G	G	G	G	G	G	G	G	G	G	G	G	G	G	G	G	G	G	G	G	G	G	G	G	G	O	O	O	O	O	O	O	O	O	O	O	O	O	O
GO228	G	G	G	G	G	G	G	G	G	G	G	G	G	G	G	G	G	G	G	G	G	G	O	O	O	O	O	O	O	G	G	G	G	G	G	G	G	G	G	G	G	O	O	O	O	O	O	O	O
GO229	O	O	G	G	G	G	G	G	G	G	G	G	G	O	O	O	O	O	O	O	O	O	O	NA	O	O	O	O	O	O	G	G	G	G	G	G	G	G	G	G	G	G	G	G	G	G	O	O	O
GO230	G	G	G	G	G	G	G	G	G	G	G	G	G	G	G	G	G	G	O	O	O	O	G	G	G	G	G	G	G	G	G	G	G	G	G	G	G	G	G	O	O	O	O	O	O	O	O	O	O
GO231	G	G	G	G	G	G	G	G	G	G	G	G	G	G	O	O	O	O	O	O	O	O	G	G	G	G	G	G	G	G	G	G	G	G	G	G	G	G	G	G	G	G	G	G	G	G	G	G	G
GO232	O	O	O	O	O	O	O	O	G	G	G	G	G	G	G	G	G	G	G	G	G	G	O	O	O	O	O	O	O	O	O	O	O	O	O	O	O	O	O	O	O	O	O	G	G	G	G	G	G
GO233	NA	NA	NA	NA	NA	NA	NA	NA	NA	NA	NA	NA	NA	NA	NA	NA	NA	NA	NA	NA	NA	NA	NA	NA	NA	NA	NA	NA	NA	NA	NA	NA	NA	NA	NA	NA	NA	NA	NA	NA	NA	NA	NA	NA	NA	NA	NA	NA	NA
GO234	G	G	G	G	G	G	G	G	G	G	G	G	G	G	G	G	G	G	G	G	G	G	G	G	G	G	G	G	G	G	G	G	G	G	G	G	G	G	G	O	O	O	O	G	G	G	G	G	G
GO235	O	O	O	O	O	O	O	O	O	O	O	O	O	O	O	O	O	O	O	O	O	O	G	G	G	G	G	G	G	G	G	G	G	G	G	G	G	G	G	G	G	O	O	O	O	O	O	O	O
GO236	G	G	G	G	G	G	G	G	G	G	G	G	G	G	G	G	G	G	G	G	G	G	G	G	G	O	O	O	O	O	O	O	O	O	O	O	O	O	O	G	O	G	G	O	O	O	G	G	G
GO237	G	G	G	G	G	G	G	G	G	G	G	G	G	O	O	O	O	O	O	O	O	O	G	G	G	O	O	O	O	O	O	O	O	O	O	O	O	O	O	G	G	G	G	O	O	G	G	G	G
GO238	O	O	O	O	O	O	O	O	O	O	O	O	O	G	G	G	G	G	G	G	G	G	G	G	G	G	G	G	G	G	G	O	O	O	O	O	O	O	O	G	O	G	G	G	G	G	G	G	G
GO239	G	G	G	G	G	G	G	G	G	G	G	G	G	G	G	G	G	G	G	G	G	G	G	O	O	O	O	O	O	O	O	O	O	O	O	O	O	O	O	O	O	O	O	O	O	O	O	O	O
GO240	G	G	G	G	G	G	G	G	G	G	G	G	G	G	G	G	G	G	G	G	G	G	G	G	G	G	G	G	O	O	O	O	O	O	O	O	O	O	O	O	O	O	O	O	O	O	O	O	O
GO241	O	O	O	G	G	G	G	G	G	G	G	G	G	G	G	G	G	O	O	O	O	O	G	G	G	G	G	G	G	G	G	G	G	G	G	G	G	G	G	O	O	O	O	G	G	G	G	G	G
GO242	G	G	G	G	G	G	G	G	G	G	G	G	G	G	G	G	G	G	G	G	G	G	G	G	G	G	G	G	G	G	G	G	G	G	G	G	G	G	G	O	G	O	O	G	G	G	G	G	G
GO243	G	G	G	G	G	G	G	G	G	G	G	G	G	G	O	O	O	O	O	O	O	O	O	O	O	O	O	O	O	O	O	O	O	O	O	O	O	O	O	O	O	O	O	O	O	O	O	O	O
GO244	G	G	G	G	G	G	O	O	O	O	O	O	O	O	O	O	O	O	O	O	O	O	O	O	O	O	O	O	O	G	G	G	G	G	G	G	O	O	O	O	O	O	O	G	G	G	G	G	G
GO245	G	G	G	G	G	G	G	G	G	G	G	G	G	G	G	G	G	G	G	G	G	G	O	O	O	O	O	O	O	O	G	G	G	G	G	G	G	G	G	G	G	O	O	O	O	O	O	O	G
GO246	G	G	O	O	O	O	O	O	O	O	O	O	O	O	O	O	O	O	O	O	O	O	G	G	G	G	G	G	G	G	G	G	G	G	G	G	G	G	G	G	G	O	O	O	O	O	O	O	O
GO247	O	O	O	O	O	O	O	O	O	O	O	O	O	O	O	O	O	O	O	O	O	O	O	O	O	G	G	G	G	G	G	G	G	G	G	G	G	G	G	G	G	G	G	G	G	G	G	G	G
GO248	O	O	O	G	G	G	G	G	G	G	G	G	G	G	G	G	G	G	G	G	G	G	O	O	O	O	O	O	O	O	O	O	G	G	G	G	G	O	O	O	O	O	O	O	O	O	O	O	G
OG001	O	O	G	G	G	G	G	G	G	G	G	G	G	G	G	G	O	O	O	O	O	O	O	O	O	O	O	O	O	O	O	O	O	O	O	O	O	O	O	O	O	G	G	O	O	O	O	O	O
OG002	G	G	O	O	O	O	O	O	O	O	O	O	O	O	O	O	O	O	O	O	O	O	G	G	G	G	G	G	G	G	O	O	O	O	O	O	O	O	O	O	O	G	G	G	G	G	G	G	O
OG003	NA	NA	NA	NA	NA	NA	NA	NA	NA	NA	NA	NA	NA	NA	NA	NA	NA	NA	NA	NA	NA	NA	NA	NA	NA	NA	NA	NA	NA	NA	NA	NA	NA	NA	NA	NA	NA	NA	NA	NA	NA	NA	NA	NA	NA	NA	NA	NA	NA
OG004	O	G	O	O	O	O	O	O	O	O	O	O	O	O	O	O	O	O	O	O	O	O	G	G	G	G	G	G	G	G	G	G	G	G	G	G	G	G	G	O	G	O	O	O	O	G	G	G	G
OG006	O	O	O	O	O	O	G	G	G	G	G	G	G	O	O	O	O	O	O	O	O	O	G	G	G	G	G	O	O	O	O	O	O	O	O	O	O	O	O	G	G	G	G	O	O	O	O	O	O
OG007	G	G	G	G	G	G	G	G	G	G	G	G	G	G	G	G	G	G	G	G	G	G	O	O	G	G	G	G	G	G	G	G	G	G	G	G	G	G	G	G	G	G	G	O	O	O	O	O	O
OG008	G	G	G	G	G	G	O	O	O	O	O	O	O	O	G	G	G	G	G	G	G	G	O	O	O	O	O	O	O	O	O	O	O	O	O	O	O	O	O	G	O	G	G	O	O	O	O	O	O
OG009	G	G	G	G	G	G	G	G	G	G	G	G	G	G	G	G	G	G	G	G	G	G	O	O	O	O	O	O	O	O	O	O	O	O	O	O	O	O	O	O	O	O	O	G	G	G	G	G	G
OG010	G	G	O	O	O	O	O	O	O	O	O	O	O	O	O	O	O	G	G	G	G	G	O	O	O	O	O	O	O	G	G	G	G	G	G	G	G	G	G	G	G	O	O	O	O	O	O	O	O
OG011	O	O	O	O	O	O	O	O	O	O	O	G	O	G	G	G	G	G	G	G	G	G	O	O	O	O	O	G	G	G	G	G	G	G	G	G	G	G	G	G	G	G	G	G	G	G	G	G	G
OG012	O	O	O	O	O	O	O	O	O	O	O	O	O	O	G	G	G	G	G	G	G	G	G	G	G	G	G	G	G	O	O	O	O	O	O	O	O	O	O	O	O	O	O	O	O	O	O	O	O
OG013	O	O	O	O	O	G	G	G	G	G	G	G	G	G	G	G	G	G	O	O	O	O	O	O	O	O	O	G	G	G	G	G	G	G	G	G	G	G	G	G	G	O	O	G	G	G	G	G	G
OG014	O	O	O	O	O	O	O	O	O	O	O	O	O	O	O	O	O	O	O	O	O	O	O	O	O	O	O	O	O	O	O	O	G	G	G	G	G	G	G	G	G	G	G	O	O	O	O	O	O
OG015	G	G	G	G	G	G	G	G	G	G	G	G	G	O	O	O	O	O	O	O	O	O	O	O	O	O	O	O	O	O	O	O	O	O	O	O	O	O	O	O	O	O	O	O	O	O	O	O	O
OG016	G	G	G	G	G	G	G	G	O	O	O	O	O	O	G	G	G	G	G	G	G	G	O	O	O	O	O	O	O	O	G	G	G	G	G	G	G	G	G	G	G	G	O	G	G	G	G	G	G
OG017	G	G	G	G	G	G	G	G	G	G	G	G	G	G	O	O	O	O	O	O	O	O	O	O	G	G	G	G	G	G	G	G	G	G	O	O	O	O	O	O	O	O	O	O	O	O	O	O	O
OG018	G	G	G	G	G	G	O	O	O	O	O	O	O	O	O	O	O	O	O	O	O	O	G	G	G	G	G	G	G	G	G	G	G	G	G	G	G	G	G	O	G	O	O	O	O	O	O	O	O
OG019	G	G	G	G	G	G	G	G	G	G	G	G	G	G	G	G	G	G	G	G	G	G	G	G	G	G	G	G	G	G	G	G	G	G	G	G	G	G	G	O	O	O	O	O	O	O	O	O	G
OG020	O	O	G	G	G	G	G	G	G	G	G	G	G	G	G	G	G	G	G	G	G	G	G	G	G	G	G	G	G	G	G	G	G	G	G	G	G	G	G	G	G	G	G	G	G	G	G	G	G
OG021	G	G	G	G	G	G	G	G	G	G	G	G	G	G	G	G	G	G	G	G	G	G	O	O	O	O	O	O	O	O	O	O	O	O	O	O	O	O	O	O	O	O	O	G	G	G	G	G	G
OG022	O	O	O	O	O	O	O	O	O	O	O	O	O	O	O	O	O	O	G	G	G	G	G	G	G	G	G	G	G	G	O	O	O	O	G	G	G	G	G	G	G	G	G	O	O	O	O	O	O
OG023	G	G	G	G	G	O	O	O	G	G	G	G	G	G	O	O	O	O	O	O	O	O	G	G	G	G	G	G	G	G	G	G	G	G	G	G	G	G	G	O	G	O	O	O	O	O	O	O	O
OG024	O	O	O	O	O	O	O	O	O	O	O	O	O	O	O	O	O	O	O	O	O	O	O	O	O	O	O	O	O	O	O	O	O	O	O	O	O	G	G	G	G	G	G	G	G	G	G	G	G
OG025	G	G	G	G	G	G	G	G	G	G	G	G	G	G	O	O	O	O	O	O	O	O	G	G	G	G	G	G	G	G	G	G	G	G	G	G	G	G	G	G	G	G	G	G	G	G	G	G	G
OG026	G	G	G	G	G	G	G	G	G	G	G	G	G	G	G	G	G	G	G	G	G	G	G	G	G	G	G	G	G	G	G	G	G	G	G	G	G	G	G	G	G	O	O	O	O	O	O	O	O
OG027	O	O	O	O	O	O	O	G	G	O	O	O	O	G	G	G	G	G	G	G	G	G	G	G	G	G	G	G	G	G	G	G	O	O	O	O	G	G	G	G	G	G	G	G	G	G	G	G	G
OG028	G	G	G	G	G	G	O	O	O	O	O	O	O	G	G	G	G	G	G	G	G	G	G	G	G	G	G	G	G	G	G	G	G	G	G	G	G	G	G	O	O	O	O	G	G	G	O	O	O
OG029	G	G	G	G	G	O	O	O	O	O	O	O	O	O	O	O	O	O	O	O	G	G	G	G	G	G	G	G	G	G	G	G	G	G	G	G	G	G	G	G	G	G	O	O	O	O	O	O	O
OG030	G	G	G	G	G	O	O	O	O	O	O	O	O	O	O	O	O	O	O	O	O	O	O	O	G	G	G	G	G	G	G	G	G	G	G	G	G	O	O	O	O	O	O	G	G	G	G	G	G
OG031	G	G	G	G	G	G	G	G	G	G	G	G	G	G	G	G	G	G	G	G	G	G	G	G	G	G	G	G	G	G	O	O	O	O	O	O	O	O	O	G	G	G	G	O	O	O	O	O	O
OG032	O	O	O	O	O	O	O	O	O	O	O	O	O	O	O	O	O	O	O	O	O	O	O	O	O	O	O	O	O	O	O	O	O	O	O	O	O	O	O	O	O	G	G	O	O	O	O	O	O
OG033	O	O	O	G	G	G	G	G	G	G	G	G	G	G	G	G	G	G	G	G	G	G	O	O	O	G	G	G	G	G	G	G	G	G	G	G	G	G	G	G	G	G	G	G	G	G	G	G	O
OG034	G	G	O	O	O	O	O	O	O	O	O	O	O	O	O	O	O	O	O	O	O	O	G	G	G	G	G	G	G	G	G	G	G	G	G	G	G	G	G	G	G	G	G	O	O	O	O	O	O
OG035	O	O	O	O	O	O	O	O	O	O	O	O	O	O	O	O	O	O	G	G	G	G	G	G	G	G	G	G	O	O	O	O	O	O	O	O	O	O	O	G	G	G	G	O	O	O	O	O	O
OG036	O	O	O	O	O	O	O	O	O	O	O	O	O	O	O	O	O	O	O	O	O	G	O	O	G	G	G	G	G	G	G	G	G	G	G	G	G	G	G	G	G	O	O	O	O	O	O	O	O
OG037	G	G	G	O	O	O	O	O	O	O	O	O	O	O	O	O	O	O	O	O	O	O	O	O	O	O	O	O	O	O	O	O	O	O	O	O	O	O	O	O	O	O	G	G	G	G	G	G	G
OG038	G	G	G	G	G	G	G	G	G	G	G	G	G	G	G	G	G	G	G	G	G	G	G	G	G	O	O	O	O	O	O	O	O	O	O	O	O	O	O	O	O	G	G	G	G	G	G	G	G
OG039	G	G	G	G	G	G	G	G	O	O	O	O	O	O	O	O	O	O	O	O	O	O	G	G	G	G	G	G	G	G	G	G	G	G	G	G	G	G	G	G	G	G	G	G	G	G	G	G	G
OG040	G	G	O	O	O	O	O	O	O	O	O	O	O	G	G	G	G	G	G	G	G	G	O	O	O	G	G	G	G	G	G	G	G	G	G	G	G	G	G	O	O	O	O	G	G	G	G	G	O
OG041	G	G	O	O	O	O	O	O	O	O	O	O	O	O	O	O	O	O	O	O	O	O	G	G	G	G	G	G	G	G	G	G	G	G	G	G	G	G	G	G	G	G	G	O	O	O	O	O	O
OG042	G	G	G	G	G	G	G	G	G	G	G	G	G	G	G	G	G	G	G	G	G	G	O	O	O	O	O	O	O	G	G	G	G	G	G	G	G	G	G	G	G	O	O	O	O	O	O	O	O
OG043	G	G	G	G	G	G	G	G	G	G	G	G	G	G	G	G	G	G	G	G	G	G	G	G	G	G	G	G	G	G	G	G	G	G	G	G	G	G	G	G	G	G	G	O	O	O	O	O	O
OG044	G	G	G	G	G	O	O	O	O	O	O	O	O	G	G	G	G	G	G	G	G	G	G	G	G	G	G	G	G	G	O	O	O	O	O	O	O	O	O	O	O	O	O	O	O	O	O	O	O
OG045	G	G	G	G	G	G	G	G	G	G	G	G	G	G	G	G	G	G	O	O	O	O	G	G	G	G	G	G	G	G	G	G	G	G	G	G	G	G	G	G	G	G	G	G	G	G	G	G	G
OG046	G	G	G	G	G	G	O	O	O	O	O	O	O	O	O	O	O	O	O	O	O	O	G	G	G	G	G	G	G	G	G	G	G	G	G	G	G	G	G	O	G	O	O	O	O	O	O	O	O
OG047	G	G	G	G	G	O	O	O	O	O	O	O	O	G	G	G	G	G	G	G	G	G	O	O	O	O	O	O	O	O	G	G	G	G	G	G	G	G	G	G	G	G	O	O	O	O	O	O	O
OG048	G	G	G	G	G	G	G	G	G	G	G	G	G	G	G	G	G	G	G	G	O	O	O	O	O	O	O	O	O	O	O	O	G	G	G	G	G	G	G	G	G	O	O	G	G	G	G	G	G
OG049	O	O	O	O	O	O	O	O	O	O	O	O	O	G	G	G	G	G	G	G	G	G	NA	O	O	O	O	O	O	O	G	G	NA	G	G	G	G	G	G	G	G	O	O	G	G	O	O	O	O
OG050	G	G	G	O	O	O	O	O	O	O	O	O	O	O	G	G	G	G	G	G	G	G	O	O	O	O	O	O	O	G	G	G	G	G	G	G	G	G	G	G	G	G	G	O	O	O	O	O	O
OG051	O	O	O	O	O	O	O	O	O	O	O	O	O	O	O	O	O	O	G	G	G	G	O	O	O	O	O	O	O	O	O	O	O	O	O	O	O	O	O	O	O	O	O	O	O	O	O	O	O
OG052	G	G	G	G	G	G	G	G	G	G	G	G	G	G	G	G	G	G	G	G	G	G	G	G	G	G	G	G	O	O	O	O	O	O	O	O	O	O	O	O	O	O	O	O	O	O	O	O	O
OG053	G	G	G	G	G	G	G	G	O	O	O	O	O	O	O	O	O	O	O	O	O	O	G	G	G	G	G	G	G	G	G	G	G	G	G	G	G	G	G	G	G	G	G	G	G	G	G	G	G
OG054	O	NA	O	O	O	G	G	G	G	G	G	G	G	G	G	G	G	G	G	O	O	O	G	G	G	O	O	O	O	O	O	O	O	O	O	O	O	O	O	O	O	O	O	O	O	O	O	O	O
OG055	O	O	O	O	O	O	O	O	O	O	O	O	O	G	G	G	G	G	G	G	G	G	O	O	O	O	O	O	O	O	O	O	O	NA	O	O	O	O	O	O	O	O	O	O	O	O	O	O	O
OG056	G	NA	G	G	G	G	G	G	G	G	G	G	G	G	G	G	G	G	G	G	G	G	O	NA	O	O	O	O	O	O	O	O	O	O	O	O	O	O	O	O	O	O	O	G	G	G	G	G	G
OG057	G	G	G	G	G	G	G	G	G	G	G	G	G	G	G	G	G	G	G	G	G	G	O	O	O	O	O	O	O	O	O	O	O	O	O	O	O	O	O	O	O	G	G	G	G	G	G	G	G
OG058	G	G	G	G	G	G	G	G	G	G	G	G	G	G	G	G	G	G	G	G	G	G	O	O	O	O	O	O	O	O	G	G	G	G	G	G	G	G	G	G	G	G	O	O	O	O	O	O	O
OG059	G	G	G	G	G	G	G	G	G	G	G	G	G	O	O	O	O	O	O	O	O	O	O	G	G	G	G	G	G	G	G	G	G	G	G	G	G	G	G	G	G	G	G	G	G	G	G	G	G
OG060	O	O	G	G	G	G	G	G	G	G	G	G	G	G	G	G	G	G	G	G	G	G	O	O	O	O	O	O	O	O	O	O	O	O	O	O	O	O	O	G	G	G	G	G	G	G	G	G	G
OG061	G	G	G	G	G	G	G	G	G	G	G	G	G	G	G	G	G	G	G	G	G	G	G	G	G	O	O	O	O	O	O	O	O	O	O	O	O	O	O	O	O	O	O	G	G	G	G	G	G
OG062	O	O	O	O	O	G	G	G	G	G	G	G	G	G	G	G	G	G	G	G	G	G	G	G	G	G	G	O	O	O	O	O	O	O	O	O	O	O	O	O	O	O	O	O	O	O	O	O	O
OG063	G	G	G	O	O	O	O	O	O	O	O	O	O	O	G	O	G	G	G	G	G	G	G	G	G	G	G	G	G	G	G	G	G	G	G	G	G	G	G	O	O	O	O	G	G	G	G	G	G
OG064	G	NA	G	G	G	NA	G	G	G	G	G	G	G	G	G	G	G	NA	O	O	O	NA	G	NA	G	G	G	G	G	G	G	G	G	NA	G	G	G	G	G	NA	G	O	O	G	G	G	G	G	G
OG065	G	G	G	G	G	G	G	G	G	G	G	G	G	G	G	G	G	G	G	G	G	G	O	O	O	O	O	G	G	G	G	G	G	G	G	G	G	G	G	G	G	G	G	G	G	G	G	G	G
OG066	O	O	O	G	G	G	G	G	G	G	G	G	G	G	G	G	G	G	G	G	G	G	O	O	O	G	G	G	G	G	G	G	G	G	G	G	G	G	G	G	G	G	O	O	O	O	G	G	G
OG067	G	G	G	G	G	G	G	G	G	G	G	G	G	G	G	G	G	G	G	G	G	G	G	G	G	G	G	G	G	G	G	G	G	G	G	G	G	G	G	G	G	G	G	G	G	G	G	G	G
OG068	O	O	O	O	O	O	O	O	O	O	O	O	O	O	O	O	O	O	O	O	O	O	O	O	O	O	O	O	O	O	O	O	O	O	O	O	O	O	O	O	O	O	O	G	G	G	G	G	G
OG069	O	O	O	O	O	O	O	O	G	G	G	G	G	O	O	O	O	O	O	O	O	O	G	G	G	G	G	G	G	G	G	G	G	G	G	G	G	G	G	O	O	O	O	G	G	G	G	G	G
OG070	G	G	G	G	G	G	G	G	G	G	G	G	G	G	G	G	G	G	O	O	O	O	O	O	O	O	O	O	O	O	O	O	O	O	O	O	O	O	O	G	G	O	O	G	G	G	G	G	O
OG071	G	NA	G	G	G	O	O	O	O	O	O	O	O	O	O	O	O	O	O	O	O	O	O	O	O	G	G	G	G	G	G	G	G	G	G	G	G	G	G	NA	G	O	O	O	O	O	O	O	O
OG072	G	NA	G	G	G	NA	G	G	G	G	G	G	G	O	O	O	O	O	O	O	O	O	G	NA	G	G	G	G	G	G	G	O	O	NA	O	O	O	O	O	NA	O	G	G	G	G	G	G	G	G
OG073	G	G	G	G	G	G	G	G	NA	G	G	G	G	G	G	G	O	O	O	O	O	O	G	G	G	NA	G	G	G	G	G	G	G	G	G	G	G	G	G	G	G	G	G	O	O	O	O	O	O
OG074	NA	NA	NA	NA	NA	NA	NA	NA	NA	NA	NA	NA	NA	NA	NA	NA	NA	NA	NA	NA	NA	NA	NA	NA	NA	NA	NA	NA	NA	NA	NA	NA	NA	NA	NA	NA	NA	NA	NA	NA	NA	NA	NA	NA	NA	NA	NA	NA	NA
OG075	NA	NA	NA	NA	NA	NA	NA	NA	NA	NA	NA	NA	NA	NA	NA	NA	NA	NA	NA	NA	NA	NA	NA	NA	NA	NA	NA	NA	NA	NA	NA	NA	NA	NA	NA	NA	NA	NA	NA	NA	NA	NA	NA	NA	NA	NA	NA	NA	NA
OG076	G	G	G	G	G	G	G	O	O	O	O	O	O	O	O	O	O	O	G	G	G	G	G	G	G	G	G	G	G	G	G	G	G	G	G	G	G	G	G	G	G	O	O	G	G	G	G	G	G
OG077	G	G	G	G	G	G	O	O	O	O	O	O	O	O	O	O	O	O	O	O	O	O	O	O	O	O	O	O	O	O	O	O	O	O	O	O	O	O	O	O	O	G	G	O	O	O	O	O	O
OG078	G	G	G	G	G	O	O	O	O	O	O	O	O	O	O	O	O	O	O	O	G	G	G	G	G	G	G	G	G	G	G	G	G	G	G	G	G	G	G	G	G	G	G	G	G	G	G	G	G
OG079	O	O	O	O	O	O	G	G	G	G	G	G	G	O	O	O	O	O	O	O	O	O	O	O	O	O	O	O	O	O	O	O	O	O	O	O	O	O	O	O	O	O	O	O	O	O	O	O	O
OG080	O	O	O	O	O	O	O	O	O	O	O	O	O	O	O	O	O	O	O	O	O	O	G	G	G	G	G	G	O	O	O	O	O	O	O	O	O	O	O	O	O	O	O	G	G	G	G	G	G
OG081	G	NA	G	G	G	NA	G	G	O	O	O	O	O	O	O	O	O	NA	O	O	O	NA	O	NA	O	O	O	O	O	O	O	O	O	NA	O	O	O	O	O	NA	O	O	O	G	G	G	G	G	G
OG082	O	O	O	O	O	O	O	O	O	O	O	O	O	O	O	O	G	G	G	G	G	G	G	G	G	NA	G	G	G	O	O	O	O	O	O	O	O	O	O	O	O	O	O	O	O	O	O	O	O
OG083	G	G	O	O	O	O	O	O	O	O	O	G	O	G	G	G	G	G	G	G	G	G	O	O	O	O	O	O	O	O	O	O	O	O	O	G	G	G	G	G	G	G	G	O	O	O	O	O	O
OG084	G	G	G	G	G	G	G	G	G	O	O	O	O	O	O	O	O	O	O	O	O	O	O	O	O	O	O	O	O	O	O	O	O	O	O	O	O	O	O	O	O	G	G	G	G	G	G	G	G
OG085	G	G	G	G	G	G	G	G	G	G	G	G	G	G	G	G	G	G	G	G	G	O	G	O	O	O	O	O	O	O	O	O	O	O	G	G	G	G	G	G	G	G	G	O	O	O	O	O	O
OG086	O	O	O	O	O	O	O	O	O	O	O	O	O	O	G	O	G	G	G	G	G	G	G	G	G	O	O	O	O	O	O	O	O	O	O	O	O	O	O	O	O	O	O	O	O	O	O	O	O
OG087	O	O	G	G	G	G	G	G	G	G	G	G	G	G	O	O	O	O	O	O	O	O	G	G	G	G	G	G	G	G	G	G	O	O	O	O	O	O	O	O	O	O	O	O	O	O	O	O	O
OG088	G	NA	G	O	O	O	O	O	O	O	O	O	O	O	O	O	O	O	O	O	O	O	O	NA	O	O	O	O	O	O	O	O	O	O	O	O	O	O	O	O	O	O	O	O	O	O	O	O	O
OG089	G	NA	G	G	G	NA	G	G	G	G	G	G	G	G	G	G	G	G	O	O	O	O	G	NA	G	G	G	G	G	G	G	G	G	NA	G	G	G	G	G	NA	G	O	O	O	O	O	O	O	O
OG090	G	G	G	G	G	G	G	G	O	O	O	O	O	O	O	O	G	G	G	G	G	G	G	G	G	G	G	G	G	G	G	O	O	O	O	O	O	O	O	O	O	O	O	G	G	G	G	G	G
OG091	O	O	O	O	O	O	O	O	O	O	O	O	O	O	O	O	O	O	O	O	G	G	G	G	G	O	O	O	O	O	O	O	O	O	G	G	G	G	G	G	G	G	G	O	O	O	O	O	G
OG092	O	O	O	O	O	O	O	O	O	O	O	O	O	O	O	O	O	O	O	O	O	O	G	G	G	O	O	O	O	O	O	O	O	O	O	O	O	O	O	G	G	G	G	O	O	O	O	O	O
OG093	O	O	O	O	O	O	O	O	O	O	O	O	O	O	G	G	G	G	G	G	G	G	O	O	O	O	O	O	O	O	O	O	G	G	G	G	G	G	G	G	G	G	O	O	O	O	O	O	O
OG094	G	G	G	G	G	G	G	G	O	O	O	O	O	O	O	O	O	O	O	O	O	O	O	O	O	O	O	O	O	O	O	O	O	O	O	O	O	O	O	O	O	O	O	O	O	O	O	O	O
OG095	O	O	O	O	O	O	O	O	O	O	O	O	O	O	O	O	O	O	O	O	O	O	O	O	O	O	O	O	O	O	O	O	O	O	O	O	O	O	O	O	O	O	O	G	G	G	G	G	G
OG096	O	O	G	G	G	G	G	G	G	G	G	G	G	G	G	G	O	O	O	O	O	O	O	O	O	O	O	O	O	O	O	O	O	O	O	O	O	O	O	O	O	O	O	O	O	O	O	O	O
OG097	O	NA	G	G	G	G	G	G	G	G	G	G	G	G	G	G	G	G	G	G	G	NA	G	NA	G	O	O	O	O	O	O	O	O	NA	O	O	O	O	O	O	O	G	G	G	G	G	G	G	G
OG098	O	O	O	O	O	O	O	O	O	O	O	O	O	O	O	O	O	O	O	O	O	O	G	G	G	G	G	G	G	G	G	G	G	G	G	G	G	G	G	G	G	G	G	O	O	O	O	O	O
OG099	O	O	O	O	O	O	O	O	O	O	O	O	O	O	O	O	O	O	O	O	O	O	G	G	G	G	G	G	G	G	O	O	O	O	O	O	O	O	O	G	G	G	G	O	O	O	O	O	G
OG100	NA	NA	NA	NA	NA	NA	NA	NA	NA	NA	NA	NA	NA	NA	NA	NA	NA	NA	NA	NA	NA	NA	NA	NA	NA	NA	NA	NA	NA	NA	NA	NA	NA	NA	NA	NA	NA	NA	NA	NA	NA	NA	NA	NA	NA	NA	NA	NA	NA
OG101	G	G	G	G	G	G	G	G	G	G	G	G	G	G	G	G	G	G	G	G	G	G	O	O	O	O	O	O	O	O	O	O	G	G	G	G	G	G	G	G	G	G	G	O	O	O	O	O	O
OG102	G	G	G	G	G	G	G	G	G	G	G	G	G	G	G	G	G	G	G	G	G	G	G	G	G	O	O	O	O	O	O	O	O	O	O	O	O	O	O	O	O	G	G	G	G	G	G	G	G
OG103	G	G	O	O	O	O	O	O	O	O	O	O	O	O	O	O	O	O	O	O	O	O	G	G	G	G	G	G	G	G	G	O	O	O	O	O	O	O	O	O	O	O	O	G	G	G	G	G	G
OG104	G	G	G	G	G	O	O	O	O	O	O	O	O	O	G	G	G	G	G	G	G	G	O	O	O	O	O	O	G	G	G	G	G	G	G	G	G	G	G	G	G	O	O	O	O	O	O	O	O
OG105	O	O	O	O	O	O	O	O	O	O	O	O	O	O	O	O	O	O	O	O	O	O	O	O	O	O	O	O	O	O	O	O	O	O	O	O	O	O	O	O	O	O	G	O	O	O	O	O	O
OG106	G	NA	G	O	O	NA	O	O	O	O	O	O	O	O	O	O	O	NA	O	O	O	O	O	NA	O	O	O	O	O	O	G	G	G	NA	G	G	G	G	G	G	G	O	O	G	G	G	G	G	G
OG107	G	G	G	G	G	G	G	G	NA	G	G	G	G	O	O	O	O	O	O	O	O	O	G	G	G	NA	G	G	G	G	G	G	G	G	G	G	G	G	G	G	G	G	G	O	O	O	O	O	G
OG108	G	G	G	G	G	G	O	O	O	O	O	O	O	O	O	O	O	O	O	O	G	G	G	G	G	G	G	G	G	O	O	O	O	O	O	O	G	G	G	G	G	G	G	G	G	G	G	G	G
OG109	O	O	G	G	G	G	G	G	G	G	G	G	G	G	G	G	G	G	G	G	G	G	O	O	O	O	O	O	O	O	O	O	O	O	O	O	O	O	O	G	G	G	G	G	G	G	G	G	G
OG110	O	O	O	O	O	O	O	O	O	O	O	O	O	O	O	O	O	O	O	O	O	O	O	O	O	O	O	O	O	O	O	G	G	G	G	G	G	G	G	G	G	O	O	G	G	G	G	G	G
OG111	O	O	O	G	G	G	G	G	G	G	G	G	G	G	G	G	G	G	G	G	G	G	G	O	O	O	O	O	O	O	O	O	O	O	O	O	O	O	O	G	G	G	G	G	G	G	G	G	G
OG112	O	O	O	O	O	O	O	O	O	O	O	O	O	O	O	O	O	O	O	O	O	O	G	G	G	G	G	G	G	G	G	G	G	G	G	G	G	G	G	G	G	O	O	O	O	O	O	O	O
OG113	O	O	O	O	O	O	O	O	O	O	O	O	O	O	O	O	O	O	O	O	O	O	O	O	O	O	O	O	O	O	O	O	O	O	O	O	G	G	G	G	G	G	G	G	G	G	O	O	O
OG114	O	NA	O	O	O	O	O	G	G	G	G	G	G	G	G	G	G	G	G	G	G	G	G	G	G	G	G	G	G	G	G	G	G	G	G	G	G	G	G	G	G	O	O	G	G	G	G	G	G
OG115	O	O	O	G	G	G	G	G	G	G	G	G	G	G	G	G	G	G	O	O	O	O	O	O	O	G	G	G	G	G	G	G	G	G	G	G	G	G	G	G	G	O	O	G	G	G	G	G	G
OG116	O	G	G	G	G	G	G	G	G	G	G	G	G	G	G	G	O	O	O	O	O	O	O	O	G	G	G	G	G	G	G	G	G	G	G	G	G	G	G	G	G	G	G	O	O	O	O	O	O
OG117	G	G	G	G	G	O	O	O	O	O	O	O	O	O	O	O	O	O	O	O	O	O	G	G	G	G	G	G	G	G	O	O	O	O	O	O	O	O	O	O	O	O	O	G	G	G	G	G	G
OG118	O	O	O	O	O	O	O	O	O	O	O	O	O	O	O	O	O	O	O	O	O	O	G	G	G	G	G	G	G	G	G	O	O	O	O	O	O	O	O	O	O	G	G	O	O	O	O	O	O
OG119	O	O	O	O	O	O	O	O	O	O	O	O	O	O	O	O	O	O	G	G	G	G	G	G	G	G	G	G	G	G	G	G	G	G	G	G	G	G	G	G	G	O	O	G	G	G	G	G	G
OG120	G	G	O	O	O	O	O	O	O	O	O	O	O	O	O	O	O	G	G	G	G	G	G	G	G	G	G	G	G	G	G	G	G	G	G	G	G	G	G	G	G	G	O	G	G	G	G	G	G
OG121	G	G	G	O	O	O	O	O	O	O	O	O	O	O	G	G	G	G	G	G	G	G	O	O	O	O	O	O	O	O	O	O	O	O	O	O	O	O	O	O	O	G	G	O	O	O	O	O	O
OG122	O	NA	O	O	O	O	O	O	O	O	O	O	O	G	G	G	G	G	G	G	G	G	O	O	O	O	O	O	O	O	O	O	O	O	O	O	O	O	O	O	O	O	O	O	O	O	O	O	O
OG123	O	O	O	G	G	G	G	G	G	G	G	G	G	G	G	G	G	G	G	G	G	G	G	G	G	G	G	G	G	G	G	G	G	G	G	G	G	G	G	G	G	G	G	G	G	G	G	G	G
OG124	O	O	O	O	O	O	O	O	O	O	O	O	O	O	O	O	O	O	O	O	O	O	G	G	G	O	O	O	O	O	O	O	O	O	O	O	O	O	O	O	O	O	O	G	G	G	G	G	G
OG125	G	G	O	O	O	O	O	O	O	O	O	O	O	O	G	G	G	G	G	G	G	G	O	O	O	O	O	O	O	O	O	O	G	G	G	G	G	G	G	G	G	G	G	O	O	O	O	O	O
OG126	G	G	G	G	G	G	G	G	G	G	G	G	G	G	O	O	O	O	O	O	O	O	O	O	O	O	O	O	O	O	O	G	G	G	G	G	G	G	G	G	G	G	G	O	O	O	O	O	O
OG127	O	O	O	O	O	O	O	O	O	O	O	O	O	G	G	G	G	G	G	G	G	G	O	O	O	O	O	O	O	O	O	O	O	O	O	O	O	O	O	O	O	O	O	O	O	O	O	O	O
OG128	G	G	G	G	G	G	G	G	G	G	G	G	G	G	O	O	O	O	O	O	O	O	G	G	G	G	G	G	G	G	G	G	G	G	G	G	G	G	G	G	G	G	G	G	G	G	G	G	G
OG129	G	G	O	O	O	O	O	O	O	O	O	O	O	O	G	G	G	G	G	G	G	G	O	O	O	O	O	O	O	O	G	G	G	G	G	G	G	G	G	G	G	G	G	G	G	G	G	G	G
OG130	O	O	O	O	O	O	O	O	O	O	O	O	O	O	O	O	O	O	O	O	O	O	O	O	O	O	O	G	G	G	G	G	G	G	G	G	G	G	G	G	G	G	G	G	G	G	G	G	G
OG131	O	O	O	O	O	O	O	O	O	O	O	O	O	O	O	O	O	O	O	O	O	O	O	O	O	O	O	O	G	G	G	G	G	G	G	G	G	G	G	G	G	G	G	G	G	G	G	G	G
OG132	O	O	O	O	O	O	O	O	O	O	O	O	O	O	O	O	O	O	O	O	O	O	G	G	G	G	G	G	G	G	G	G	G	G	G	G	G	G	G	G	G	G	G	O	O	O	O	O	O
OG133	G	G	G	G	G	G	G	G	G	G	G	G	G	G	G	G	G	G	G	G	G	G	O	O	O	O	O	O	O	O	O	O	O	O	O	G	G	G	G	G	G	G	G	O	O	O	O	O	O
OG134	G	G	O	O	O	O	O	O	O	O	O	O	O	O	O	O	O	O	O	O	O	O	O	O	G	G	G	G	G	G	G	G	G	G	G	G	G	G	G	G	G	G	G	O	O	O	O	O	O
OG135	G	G	G	G	G	G	G	G	G	G	G	G	G	G	G	G	G	G	G	G	G	G	O	O	O	O	O	O	O	O	O	G	G	G	G	G	G	G	G	O	O	O	O	G	G	G	G	G	G
OG136	O	O	G	G	G	G	G	G	G	G	G	G	G	G	G	G	G	G	G	G	G	G	O	O	O	O	O	O	O	O	O	G	G	G	G	G	G	G	G	G	G	G	G	G	G	G	G	G	G
OG137	O	O	O	O	O	O	O	O	O	O	O	O	O	O	O	O	O	O	O	O	O	O	G	G	G	G	G	G	G	G	G	G	G	G	O	O	O	O	O	O	O	O	O	G	G	G	G	G	G
OG138	G	G	G	G	G	G	G	G	G	G	G	G	G	G	G	G	G	G	G	G	G	O	O	O	O	O	O	O	O	O	O	O	O	O	O	O	O	O	O	O	O	O	O	O	O	O	O	O	O
OG139	NA	NA	NA	NA	NA	NA	NA	NA	NA	NA	NA	NA	NA	NA	NA	NA	NA	NA	NA	NA	NA	NA	NA	NA	NA	NA	NA	NA	NA	NA	NA	NA	NA	NA	NA	NA	NA	NA	NA	NA	NA	NA	NA	NA	NA	NA	NA	NA	NA
OG140	G	G	O	O	O	O	O	O	O	O	O	O	O	O	G	G	G	G	G	G	G	G	G	G	G	G	G	G	G	G	G	G	G	G	O	O	O	O	O	O	O	O	O	G	G	G	G	G	O
OG141	O	O	O	G	G	G	G	G	G	G	G	G	G	O	O	O	O	O	O	O	O	O	G	G	G	G	G	G	G	G	G	G	G	G	G	O	O	O	O	O	O	O	O	O	O	O	O	O	O
OG142	NA	NA	NA	NA	NA	NA	NA	NA	NA	NA	NA	NA	NA	NA	NA	NA	NA	NA	NA	NA	NA	NA	NA	NA	NA	NA	NA	NA	NA	NA	NA	NA	NA	NA	NA	NA	NA	NA	NA	NA	NA	NA	NA	NA	NA	NA	NA	NA	NA
OG143	G	G	G	G	G	G	G	G	G	G	G	G	G	G	G	G	G	G	G	G	G	G	G	G	G	G	G	G	G	G	G	G	G	G	G	G	G	G	G	G	G	G	G	G	G	G	G	G	G
OG144	O	O	O	O	O	O	O	O	O	O	O	O	O	O	O	O	O	G	G	G	G	G	G	G	G	G	G	G	G	G	G	G	G	G	G	G	G	G	G	O	O	O	O	G	G	G	G	G	G
OG145	O	O	O	G	G	G	G	G	G	G	G	G	G	G	G	G	G	G	G	G	G	G	O	O	O	O	O	O	O	O	G	G	G	G	G	G	G	G	G	G	G	G	G	G	G	G	G	G	G
OG146	G	G	G	G	G	G	G	G	G	G	G	G	G	G	O	O	O	O	O	O	O	O	O	O	O	G	G	G	G	G	G	G	G	G	O	O	O	O	O	O	O	O	O	O	O	O	O	O	O
OG147	O	O	O	O	O	O	O	O	O	O	O	O	O	G	G	G	G	G	G	G	G	G	O	O	O	O	O	O	O	O	O	O	O	O	O	O	O	O	O	O	O	O	O	G	G	G	G	G	G
OG148	O	O	G	G	G	G	G	G	G	G	G	G	G	G	G	G	O	O	O	O	O	O	O	O	O	O	O	O	O	O	O	O	O	O	O	O	O	O	O	O	O	O	O	G	G	G	O	O	O
OG149	G	G	G	G	G	G	G	G	G	G	G	G	G	G	G	G	G	G	G	G	G	G	G	G	G	G	G	G	G	G	O	O	O	O	O	O	O	O	O	O	O	O	O	O	O	O	G	G	G
OG150	G	G	G	G	G	G	G	G	G	G	G	G	G	G	O	O	O	O	O	O	O	O	G	G	G	G	G	G	G	G	G	G	G	G	G	G	G	G	G	O	O	O	O	G	G	G	G	G	G
OG151	NA	NA	NA	NA	NA	NA	NA	NA	NA	NA	NA	NA	NA	NA	NA	NA	NA	NA	NA	NA	NA	NA	NA	NA	NA	NA	NA	NA	NA	NA	NA	NA	NA	NA	NA	NA	NA	NA	NA	NA	NA	NA	NA	NA	NA	NA	NA	NA	NA
OG152	O	O	O	O	O	G	G	G	G	G	G	G	G	G	G	G	G	G	G	G	G	G	O	O	O	G	G	G	G	G	G	G	G	G	G	G	G	G	G	G	G	G	G	O	O	O	O	O	O
OG153	O	O	O	G	G	G	G	G	G	G	G	O	G	O	O	O	O	O	O	O	O	O	O	O	O	O	O	O	O	O	G	G	G	G	G	O	O	O	O	O	O	O	O	G	G	G	G	G	G
OG154	O	O	O	O	O	O	O	O	O	O	O	O	O	O	O	O	O	O	O	O	O	O	O	O	O	O	O	O	O	O	O	O	O	O	O	O	O	O	O	O	O	O	O	O	O	O	O	O	O
OG155	G	G	G	G	G	G	G	G	G	G	G	G	G	G	O	O	O	O	O	O	O	O	O	O	O	O	O	O	O	O	O	O	O	O	O	O	O	O	O	O	O	O	O	G	G	G	G	G	G
OG156	O	O	O	O	O	O	O	O	NA	O	O	O	O	O	O	O	O	O	G	G	G	G	G	G	G	NA	G	O	O	O	O	O	O	O	O	O	O	O	O	O	O	G	G	O	O	O	O	O	O
OG157	G	NA	G	G	NA	NA	G	G	G	G	G	G	G	G	G	G	G	NA	G	G	G	NA	G	NA	NA	G	G	G	G	G	G	G	G	G	G	G	G	G	G	NA	G	O	O	G	G	G	G	G	G
OG158	O	O	O	O	O	O	O	O	O	O	O	O	O	O	O	O	O	O	O	O	O	O	O	O	O	O	O	O	O	O	O	O	O	O	O	O	O	G	G	G	G	G	G	O	O	O	O	O	O
OG159	G	G	G	O	O	O	O	O	O	O	O	O	O	O	O	O	G	G	G	G	G	G	O	O	O	O	O	O	O	O	O	O	O	O	O	O	O	G	G	G	G	G	G	G	G	G	O	O	O
OG160	O	O	O	O	O	O	O	O	O	O	O	O	O	O	O	O	G	G	G	G	G	G	G	G	G	G	G	G	G	G	G	G	G	G	G	G	G	G	G	G	G	G	G	O	O	O	O	O	O
OG161	O	O	O	O	O	O	O	O	O	O	O	O	O	O	O	O	O	O	O	O	O	O	G	G	G	G	G	G	G	G	G	G	G	G	O	O	O	O	O	O	O	O	O	O	O	O	O	O	O
OG162	O	O	O	O	O	O	O	O	O	O	O	O	O	O	G	O	G	G	G	G	G	G	O	O	O	G	G	G	G	G	G	G	G	G	G	G	G	G	G	G	G	G	G	O	O	O	O	O	O
OG163	O	NA	O	O	O	O	O	O	O	O	O	O	O	O	O	O	O	O	O	O	O	O	G	G	G	G	G	G	G	O	O	O	O	O	O	O	O	O	O	O	O	O	O	O	O	O	O	O	O
OG164	G	NA	G	G	G	G	G	G	NA	G	G	G	G	G	G	G	G	G	G	G	G	G	G	NA	G	NA	G	G	G	O	O	O	O	O	O	O	O	O	O	NA	O	G	G	O	O	O	O	O	O
OG165	NA	NA	NA	NA	NA	NA	NA	NA	NA	NA	NA	NA	NA	NA	NA	NA	NA	NA	NA	NA	NA	NA	NA	NA	NA	NA	NA	NA	NA	NA	NA	NA	NA	NA	NA	NA	NA	NA	NA	NA	NA	NA	NA	NA	NA	NA	NA	NA	NA
OG166	G	NA	G	G	G	G	G	G	G	G	G	O	G	O	O	O	O	NA	O	O	O	NA	G	NA	NA	G	G	G	G	G	G	G	G	NA	G	G	G	G	G	NA	G	O	O	O	O	G	G	NA	G
OG167	O	O	O	O	O	O	O	O	O	O	O	O	O	O	O	O	O	O	G	G	G	G	G	G	G	G	O	O	O	O	O	O	O	O	O	O	O	O	O	O	O	O	O	O	O	O	O	O	G
OG168	G	G	G	G	G	G	G	O	O	O	O	O	O	O	O	O	O	O	O	O	O	O	G	G	G	O	O	O	O	O	O	G	G	G	G	G	O	O	O	O	O	O	O	O	O	O	O	O	O
OG169	O	O	O	O	O	O	O	O	O	O	O	O	O	O	O	O	O	O	G	G	G	G	G	G	G	G	G	G	G	G	G	G	G	G	G	G	G	G	G	G	G	G	G	O	O	O	O	O	O
OG170	O	O	O	O	O	O	O	O	O	O	O	O	O	O	O	O	O	O	O	O	O	O	O	O	O	O	O	O	O	G	G	G	G	G	G	G	G	G	G	G	G	G	G	G	G	G	G	G	G
OG171	G	G	G	G	G	G	G	G	G	G	G	O	G	O	O	O	O	O	O	O	O	O	O	O	O	O	O	O	O	O	O	O	O	O	O	O	O	O	O	G	G	G	G	G	G	G	G	G	G
OG172	O	O	O	O	O	O	O	O	O	O	O	O	O	O	O	O	O	O	G	G	G	G	G	G	G	NA	G	G	G	G	G	G	G	G	G	G	G	G	G	G	G	G	G	O	O	O	O	O	O
OG173	O	NA	O	O	O	O	O	O	O	O	O	O	O	O	O	O	O	O	G	G	G	G	G	G	G	G	G	G	G	G	G	G	G	G	G	G	G	G	G	G	G	O	O	O	O	O	O	O	O
OG174	O	NA	O	O	O	NA	O	O	O	O	O	O	O	O	O	O	O	NA	O	O	O	NA	O	NA	O	O	O	O	O	O	O	O	O	NA	O	O	O	O	O	NA	O	O	O	G	G	G	G	G	G
OG175	G	G	G	G	G	G	G	G	G	G	G	G	G	G	O	O	O	O	O	O	O	O	O	O	O	O	O	O	O	O	O	O	O	O	O	O	O	O	O	O	O	O	O	G	G	G	G	G	G
OG176	O	O	G	G	G	G	G	G	G	G	G	G	G	G	G	G	G	G	G	G	G	G	O	O	O	O	O	O	O	O	O	O	O	O	O	O	O	O	O	O	O	O	O	G	G	G	O	O	O
OG177	G	G	G	G	G	G	G	G	G	G	G	G	G	G	G	G	G	G	G	G	G	G	O	O	O	G	G	G	G	G	G	G	G	G	G	G	O	O	O	O	O	O	O	G	G	G	G	G	G
OG178	O	O	O	O	O	O	O	O	O	O	O	O	O	O	O	O	O	O	O	O	O	O	O	O	O	G	G	G	G	G	G	G	G	G	G	G	G	G	G	G	G	G	G	G	G	G	G	G	G
OG179	G	G	G	O	O	O	O	O	O	O	O	O	O	O	G	G	G	G	G	G	G	G	G	G	G	O	O	O	O	O	O	O	O	O	O	O	O	O	O	O	O	O	O	O	O	O	O	O	O
OG180	G	G	O	O	O	O	O	O	NA	O	O	O	O	O	O	O	O	O	O	O	G	G	G	G	G	NA	G	G	G	G	G	G	O	O	O	O	O	O	O	G	O	G	G	O	O	O	O	O	O
OG181	G	NA	G	G	G	G	G	G	NA	G	G	G	G	G	G	G	G	G	G	G	O	O	O	NA	O	O	O	O	O	O	O	O	O	O	O	O	O	O	O	NA	O	G	G	G	G	G	G	G	G
OG182	G	NA	G	G	G	NA	G	G	G	G	G	G	G	G	G	G	G	NA	O	O	O	NA	NA	NA	NA	G	G	G	G	G	G	G	NA	NA	G	G	G	G	G	NA	G	G	G	O	O	O	O	NA	O
OG183	G	G	O	O	O	O	O	O	O	O	O	O	O	O	O	O	O	O	O	O	O	O	O	O	O	O	O	G	G	G	G	G	G	G	G	G	G	G	G	G	G	O	O	O	O	O	O	O	G
OG184	G	G	G	G	G	G	G	O	O	O	O	O	O	O	O	O	O	O	O	O	O	O	O	O	O	O	O	O	O	O	O	O	O	O	O	O	O	O	O	O	O	G	G	O	O	O	O	O	O
OG185	O	O	O	O	O	O	O	O	O	O	O	O	O	O	O	O	O	O	G	G	G	G	G	G	G	G	G	O	O	O	O	O	O	O	O	O	O	O	O	O	O	O	O	G	G	G	G	G	G
OG186	NA	NA	NA	NA	NA	NA	NA	NA	NA	NA	NA	NA	NA	NA	NA	NA	NA	NA	NA	NA	NA	NA	NA	NA	NA	NA	NA	NA	NA	NA	NA	NA	NA	NA	NA	NA	NA	NA	NA	NA	NA	NA	NA	NA	NA	NA	NA	NA	NA
OG187	O	O	O	O	O	O	O	O	O	O	O	O	O	O	O	O	O	O	O	O	O	O	G	G	G	G	G	G	G	G	G	G	G	G	G	G	G	G	G	O	O	O	O	O	O	O	O	O	O
OG188	G	G	G	G	G	G	G	G	G	G	G	G	G	G	G	G	G	G	G	G	G	G	O	O	O	O	O	O	O	O	O	O	O	O	O	O	O	O	O	O	O	O	O	G	G	G	G	G	G
OG189	O	O	O	O	O	O	O	O	O	O	O	O	O	O	O	O	O	O	G	G	G	G	G	G	G	G	G	O	O	O	O	O	O	O	O	O	O	O	O	O	O	O	O	O	O	O	O	O	O
OG190	O	O	O	G	G	G	G	G	G	G	G	G	G	G	G	G	G	G	G	G	G	O	G	G	G	G	G	G	G	G	G	G	G	G	G	G	G	G	G	G	G	G	G	G	G	G	G	G	G
OG191	NA	NA	NA	NA	NA	NA	NA	NA	NA	NA	NA	NA	NA	NA	NA	NA	NA	NA	NA	NA	NA	NA	NA	NA	NA	NA	NA	NA	NA	NA	NA	NA	NA	NA	NA	NA	NA	NA	NA	NA	NA	NA	NA	NA	NA	NA	NA	NA	NA
OG192	O	NA	G	G	G	NA	G	G	G	G	G	G	G	G	G	G	G	G	G	G	G	G	G	NA	G	G	G	G	G	G	G	G	G	NA	G	G	G	G	G	NA	NA	O	O	G	G	G	G	G	G
OG193	G	G	O	O	O	O	O	O	O	O	O	O	O	O	O	O	O	O	O	O	O	O	O	O	O	O	O	O	O	O	O	O	O	O	O	O	O	O	O	O	O	O	O	O	O	O	O	O	O
OG194	NA	NA	NA	NA	NA	NA	NA	NA	NA	NA	NA	NA	NA	NA	NA	NA	NA	NA	NA	NA	NA	NA	NA	NA	NA	NA	NA	NA	NA	NA	NA	NA	NA	NA	NA	NA	NA	NA	NA	NA	NA	NA	NA	NA	NA	NA	NA	NA	NA
OG195	O	O	O	O	O	O	O	O	O	O	O	O	O	O	O	O	O	O	O	O	O	O	O	O	O	O	O	O	O	O	O	O	O	O	O	O	O	O	O	G	G	G	G	G	G	G	G	G	G
OG196	G	G	O	O	O	O	O	O	O	O	O	O	O	O	G	G	G	G	G	G	G	G	O	O	G	G	G	G	G	G	G	G	G	G	G	G	G	G	G	G	G	G	G	O	O	O	O	O	O
OG197	O	G	G	G	G	G	G	G	G	G	G	G	G	G	G	G	G	G	G	G	G	G	G	G	G	G	G	G	G	G	O	O	O	O	O	O	O	O	O	G	G	G	G	O	O	O	O	O	O
OG198	G	G	G	G	G	G	G	G	G	G	G	G	G	O	O	O	O	O	O	O	O	O	O	O	O	O	O	O	O	O	O	O	O	O	G	G	G	G	G	G	G	G	G	O	O	O	O	O	O
OG199	G	G	G	G	G	G	G	G	G	G	G	G	G	G	G	G	G	G	O	O	O	O	G	G	G	O	O	O	O	O	O	O	G	G	G	G	G	G	G	G	G	G	G	G	G	G	G	G	O
OG200	NA	NA	NA	NA	NA	NA	NA	NA	NA	NA	NA	NA	NA	NA	NA	NA	NA	NA	NA	NA	NA	NA	NA	NA	NA	NA	NA	NA	NA	NA	NA	NA	NA	NA	NA	NA	NA	NA	NA	NA	NA	NA	NA	NA	NA	NA	NA	NA	NA
OG201	O	O	G	G	G	G	G	G	G	G	G	G	G	G	G	G	G	G	G	G	G	G	O	O	O	O	O	O	O	O	O	O	O	O	O	O	O	O	O	O	O	O	O	G	G	G	G	G	G
OG202	G	NA	G	G	G	NA	G	G	G	G	G	G	G	G	O	O	O	NA	O	O	O	O	O	NA	O	O	O	O	O	O	O	O	O	O	O	O	G	G	G	G	G	G	G	O	O	O	O	O	O
OG203	G	G	G	G	G	G	G	G	G	G	G	G	G	G	G	G	G	G	G	G	G	G	O	O	O	O	O	O	O	O	O	G	G	G	G	G	G	G	G	G	G	G	G	G	G	O	O	O	O
OG204	O	O	O	O	O	O	O	O	G	G	G	G	G	G	G	G	G	O	O	O	O	O	G	G	G	G	G	G	G	G	G	G	G	G	G	G	G	G	G	G	G	G	G	O	O	O	O	O	O
OG205	O	O	O	O	O	O	O	O	O	O	O	O	O	O	O	O	O	O	O	O	O	O	O	O	O	O	O	O	O	O	O	O	O	O	O	O	O	O	O	O	O	O	O	G	G	G	G	G	G
OG206	G	G	G	G	G	G	G	G	G	G	G	G	G	G	G	G	G	G	G	G	G	G	O	O	O	O	O	O	O	O	G	G	G	G	G	G	G	G	G	G	G	G	G	O	O	O	O	O	O
OG207	O	O	O	O	O	O	O	O	O	O	O	O	O	O	O	O	O	O	O	O	O	O	G	G	G	G	G	G	G	G	G	G	O	O	O	O	O	O	O	O	O	O	O	O	O	O	O	O	O
OG208	G	G	O	O	O	O	O	O	O	O	O	O	O	O	O	O	O	O	O	O	O	G	G	G	G	G	G	G	G	G	G	G	G	G	G	G	G	G	G	G	G	G	G	G	G	G	G	G	G
OG209	O	O	O	O	O	O	O	O	O	O	O	O	O	O	O	O	O	O	O	O	O	O	O	O	O	O	O	G	G	G	G	G	G	G	G	G	G	G	G	G	G	G	G	O	O	O	O	O	O
OG210	NA	NA	NA	NA	NA	NA	NA	NA	NA	NA	NA	NA	NA	NA	NA	NA	NA	NA	NA	NA	NA	NA	NA	NA	NA	NA	NA	NA	NA	NA	NA	NA	NA	NA	NA	NA	NA	NA	NA	NA	NA	NA	NA	NA	NA	NA	NA	NA	NA
OG211	O	O	O	O	O	O	O	O	O	O	O	O	O	O	O	O	O	O	O	O	O	O	G	NA	NA	G	G	G	G	G	G	G	G	NA	G	G	G	G	G	O	G	O	O	G	G	O	O	O	O
OG212	O	O	O	O	O	O	O	O	O	O	O	O	O	O	G	G	G	G	G	G	G	G	O	O	G	G	G	G	G	G	G	G	G	G	G	G	G	G	G	G	G	G	G	O	O	O	O	O	O
OG213	G	G	G	G	G	G	G	G	O	O	O	O	O	O	O	O	O	O	O	O	O	O	O	O	O	O	O	O	O	O	O	O	O	O	O	O	O	O	O	O	O	O	O	O	O	O	O	O	O
OG214	O	O	O	O	O	O	O	O	O	O	O	O	O	O	O	O	O	O	O	O	O	O	O	O	O	G	G	G	G	G	G	G	G	G	G	G	G	G	G	G	G	G	G	O	O	O	O	O	O
OG215	G	G	G	G	G	G	G	G	G	G	G	G	G	G	G	G	G	G	G	G	G	G	G	G	G	G	G	G	G	G	O	O	O	O	O	O	O	O	O	O	O	G	G	G	G	G	G	G	G
OG216	G	G	O	O	O	O	O	O	O	O	O	O	O	O	O	O	O	O	O	O	O	O	O	O	O	O	O	O	O	O	O	O	O	O	O	O	O	O	O	O	O	O	O	G	G	G	G	G	G
OG217	O	O	G	G	G	G	G	G	G	G	G	G	G	G	G	G	G	G	G	G	G	G	O	O	O	O	O	O	O	O	O	O	O	O	O	O	O	O	O	G	O	G	G	G	G	G	G	G	G
OG218	G	NA	G	G	G	G	G	G	G	G	G	O	G	O	O	O	O	O	O	O	O	O	G	G	G	G	G	G	G	G	G	G	G	G	G	G	G	G	G	G	G	O	O	G	G	G	G	G	O
OG219	G	NA	O	O	O	O	O	O	O	O	O	O	O	O	O	O	O	O	G	G	G	G	G	G	G	G	G	O	O	O	O	O	O	O	O	O	O	O	O	NA	O	O	O	G	G	G	G	G	G
OG220	O	O	G	G	G	G	G	G	G	G	G	G	G	G	G	G	G	G	O	O	O	O	G	G	G	G	G	G	G	G	G	G	G	G	G	G	G	G	G	G	G	G	G	O	O	O	O	O	O
OG221	O	O	O	O	O	O	O	O	O	O	O	O	O	O	O	O	O	O	O	O	O	O	G	G	G	G	G	G	G	G	G	G	G	G	G	G	G	G	G	O	O	O	O	O	O	O	O	O	O
OG222	G	G	O	O	O	O	O	O	O	O	O	O	O	O	O	O	O	O	O	O	O	O	O	G	G	G	G	G	G	G	G	G	G	G	G	G	G	G	G	G	G	G	G	G	G	G	G	G	G
OG223	G	G	G	G	G	G	G	O	O	O	O	O	O	O	O	O	O	O	G	G	G	G	G	G	G	G	G	G	G	G	G	G	G	G	O	O	O	O	O	O	O	O	O	O	O	O	O	O	O
OG224	O	O	O	O	O	O	O	O	O	O	O	O	O	O	O	O	O	O	O	O	O	O	G	G	G	G	G	G	G	G	G	G	G	G	G	G	G	G	G	G	G	G	G	O	O	O	G	G	G
OG225	O	O	O	O	O	O	O	O	O	O	O	O	O	G	G	G	G	G	G	G	G	G	G	G	G	G	G	G	G	O	O	O	O	O	O	O	O	O	O	O	O	O	O	G	G	G	G	G	G
OG226	G	G	G	G	G	G	G	O	O	O	O	G	O	G	G	G	G	G	G	G	G	G	O	O	O	O	O	O	O	O	G	G	G	G	G	O	O	O	O	O	O	O	O	G	G	G	G	G	G
OG227	O	O	O	O	O	O	O	O	O	O	O	O	O	O	O	O	O	O	G	G	G	G	O	O	O	O	O	O	O	O	O	O	O	O	O	O	O	O	O	O	O	O	O	O	O	O	G	G	G
OG228	O	O	G	G	G	G	G	G	G	O	O	O	O	O	O	O	O	O	O	O	O	O	G	G	G	G	G	G	G	G	G	G	G	G	G	G	G	G	G	G	G	G	G	G	G	G	G	G	G
OG229	G	G	G	G	G	G	G	G	G	G	G	G	G	G	G	G	G	G	G	G	O	O	O	O	O	G	G	G	G	G	G	G	G	G	G	G	G	G	G	G	G	G	G	G	G	G	G	G	G
OG230	O	O	O	O	O	O	O	O	O	O	O	O	O	O	O	O	O	O	O	O	O	G	O	O	O	O	O	O	O	O	O	O	O	O	O	O	O	O	O	O	O	O	O	G	G	G	G	G	G
OG231	G	G	G	G	G	G	G	G	G	G	G	G	G	G	G	G	G	G	G	G	G	G	G	G	G	G	G	G	G	G	G	G	G	G	G	G	O	O	O	O	O	O	O	G	G	G	G	G	G
OG232	O	O	O	O	O	O	O	O	O	O	O	O	O	O	G	G	G	G	G	G	G	G	O	O	O	O	O	O	O	O	O	O	O	O	O	O	O	O	O	O	O	O	O	G	G	G	G	G	O
OG233	O	O	O	O	O	O	O	O	O	O	O	O	O	O	O	O	O	O	O	O	O	O	G	G	G	G	G	O	O	O	O	O	O	O	O	O	O	O	O	O	O	G	G	O	O	O	O	O	G
OG234	O	O	O	O	O	O	O	O	O	O	O	O	O	O	G	G	G	G	G	G	G	G	G	G	G	G	G	G	G	G	G	G	G	G	G	G	G	G	G	G	G	G	G	G	G	G	G	G	G
OG235	O	NA	O	O	O	O	O	O	O	O	O	O	O	G	G	G	G	G	G	G	G	G	O	O	O	O	O	O	O	O	G	G	G	G	G	G	G	G	G	G	G	G	G	O	O	O	O	O	O
OG236	O	O	O	O	O	O	O	O	O	O	O	O	O	O	O	O	O	O	O	O	O	O	G	G	G	G	G	G	G	G	O	O	O	O	O	O	O	O	O	O	O	O	O	O	O	O	O	O	O
OG237	G	G	G	G	G	G	G	G	NA	G	G	G	G	O	O	O	O	O	O	O	O	O	G	G	G	NA	G	G	G	G	O	O	O	O	O	O	O	O	O	G	O	G	G	O	O	O	O	O	O
OG238	G	G	G	G	G	G	G	G	G	G	G	G	G	G	G	G	G	O	O	O	O	O	O	O	O	O	O	O	O	O	O	O	O	O	O	O	O	O	O	G	O	G	G	O	O	O	O	O	O
OG239	O	O	O	G	G	G	G	G	G	G	G	G	G	O	O	O	O	O	O	O	O	O	O	O	O	O	O	O	O	O	O	O	O	O	O	O	O	O	O	O	O	O	O	O	O	O	O	O	O
OG240	G	G	G	G	G	O	O	O	O	O	O	O	O	O	G	G	G	G	G	G	G	G	O	O	O	G	G	G	G	G	G	G	G	G	G	G	G	G	G	G	G	G	O	G	G	G	G	G	G
OG241	O	O	G	G	G	G	G	G	G	G	G	G	G	G	G	G	G	G	G	G	G	G	G	G	G	G	G	G	G	G	G	G	G	G	G	G	G	G	G	O	O	O	O	G	G	G	G	G	G
OG242	G	G	G	G	G	G	G	G	G	G	G	G	G	G	G	G	G	G	G	G	G	G	O	O	O	O	O	O	O	O	O	G	G	G	G	G	G	G	G	G	G	G	G	O	O	O	O	O	G
OG243	G	G	G	G	G	G	G	G	G	G	G	G	G	G	G	G	G	G	G	G	G	G	G	G	G	NA	G	O	O	O	O	O	O	O	O	O	O	O	O	O	O	O	O	G	G	G	G	G	G
OG244	O	O	O	O	O	O	O	O	O	O	O	O	O	O	G	G	G	G	G	G	G	G	O	O	G	G	G	G	G	G	G	G	G	G	G	G	G	G	G	G	G	O	O	G	G	G	G	G	G
OG245	G	G	G	G	G	G	G	G	G	G	G	G	G	G	G	G	G	G	G	G	O	O	O	O	O	O	O	O	O	O	O	O	O	O	O	O	O	O	O	G	G	G	G	G	G	G	G	G	G
OG246	G	G	G	G	G	G	G	G	G	G	G	G	G	O	O	O	O	O	O	O	O	O	O	O	O	O	O	O	O	O	O	O	O	O	O	O	O	O	O	O	O	O	O	O	O	O	O	O	G
OG247	O	O	O	O	O	O	O	O	O	O	O	O	O	O	G	O	G	G	G	G	G	G	O	O	O	O	O	O	O	O	O	O	O	O	O	O	O	O	O	O	O	O	O	G	G	G	G	G	G
[truncated: 44 more columns]
